# Supplementary material for: Identification of novel, cryptic Clostridioides species isolates from environmental samples collected from diverse geographical locations
Source: Microb Genom. 2022 Feb 15;8(2):000742. doi: 10.1099/mgen.0.000742 (PMC8942030; doi:10.1099/mgen.0.000742)
Supplement: Supplementary material 2 [file mgen-8-0742-s002.xlsx]

## Sheet: Table_S1
Table S1: accession information for samples analyzed in this study
SampleID	BioSample	SraAccession	GenBankAccession	AssemblyNumberContigs	AssemblyTotalBases	GCcontent	MLST	Clade	IsolationSource	CollectionDate	CollectionLocation
ZZV14-6387	SAMN17865202	SRR13694454	JAGWCW000000000	174	4262682	0.2858	335	C-I	soil	2014	Europe:Slovenia
ZZV14-6345	SAMN17865201	SRR13694455	JAGWCX000000000	277	4065891	0.2827	337	C-II	soil	2014	Europe:Slovenia
ZZV15-6383	SAMN17865203	SRR13694450	JAGWCV000000000	265	3986487	0.2835	338	C-II	soil	2015	Europe:Slovenia
ES-S-0001-02	SAMN16082342	SRR12611042	JACVWK000000000	63	4282650	0.283	832	C-III	soil	2017	USA:Arizona,Flagstaff
ES-S-0001-03	SAMN16082343	SRR12611041	JACVWJ000000000	72	4298757	0.2835	822	C-III	soil	2017	USA:Arizona,Flagstaff
ES-S-0005-03	SAMN16082346	SRR12611026	JACVWI000000000	51	4579463	0.2805	825	C-III	soil	2017	USA:Arizona,Flagstaff
ES-S-0006-03	SAMN16082347	SRR12611025	JADGMM000000000	42	4238823	0.283	830	C-III	soil	2017	USA:Arizona,Flagstaff
ES-S-0010-02	SAMN16082348	SRR12611024,SRR13313226	CP067345	1	4259110	0.2854	824	C-III	soil	2017	USA:Arizona,Flagstaff
ES-S-0048-02	SAMN16082349	SRR12611023	JACVWH000000000	101	4248405	0.2836	831	C-III	soil	2017	USA:Arizona,Flagstaff
ES-S-0049-02	SAMN16082350	SRR12611022	JACVWG000000000	99	4328932	0.2821	827	C-III	soil	2017	USA:Arizona,Flagstaff
ES-S-0049-03	SAMN16082351	SRR12611021	JACVWF000000000	85	4465813	0.2825	826	C-III	soil	2017	USA:Arizona,Flagstaff
ES-S-0123-01	SAMN16082355	SRR12611037	JACVWD000000000	24	4115216	0.2832	834	C-III	soil	2019	USA:Arizona,Flagstaff
ES-S-0145-01	SAMN16082356	SRR12611036	JACVWC000000000	54	4528579	0.2808	833	C-III	soil	2019	USA:Arizona,Flagstaff
ES-S-0173-01	SAMN16082358	SRR12611034,SRR13313224	CP067352-CP067357	6	4413814	0.284	825	C-III	soil	2019	USA:Arizona,Flagstaff
ES-S-0190-01	SAMN16082359	SRR12611033	JACVWA000000000	54	4386175	0.2804	829	C-III	soil	2019	USA:Arizona,Flagstaff
ES-W-0016-02	SAMN16082360	SRR12611032,SRR12611028	CP061361,CP061362,CP069348	2	4494978	0.2834	828	C-III	pond	2017	USA:Arizona,Flagstaff
ES-W-0017-02	SAMN16082361	SRR12611031	JACVVZ000000000	103	4473760	0.2828	826	C-III	stagnant puddle	2017	USA:Arizona,Flagstaff
ES-W-0018-02	SAMN16082362	SRR12611029	JACVVY000000000	82	4477523	0.2828	826	C-III	wetland	2017	USA:Arizona,Flagstaff
ZZV13-5731	SAMN17865190	SRR13694458	JAGWDI000000000	159	4355922	0.2849	344	C-III	puddle water	2013	Europe:Slovenia
ZZV14-5902	SAMN17865191	SRR13694457	JAGWDH000000000	123	4354605	0.2831	339	C-III	soil	2014	Europe:Slovenia
ZZV14-6009	SAMN17865192	SRR13694442	JAGWDG000000000	105	4227950	0.2838	343	C-III	soil	2014	Europe:Slovenia
ZZV14-6044	SAMN17865193	SRR13694443	JAGWDF000000000	214	4463399	0.2844	344	C-III	soil	2014	Europe:Slovenia
ZZV14-6045	SAMN17865194	SRR13694447	JAGWDE000000000	198	4601502	0.2816	343	C-III	soil	2014	Europe:Slovenia
ZZV14-6048	SAMN17865195	SRR13694448	JAGWDD000000000	175	4333786	0.2832	343	C-III	soil	2014	Europe:Slovenia
ZZV14-6104	SAMN17865196	SRR13694449	JAGWDC000000000	233	4363856	0.2856	344	C-III	dandelion	2014	Europe:Slovenia
ZZV14-6105	SAMN17865197	SRR13694444	JAGWDB000000000	162	4122481	0.285	340	C-III	dandelion	2014	Europe:Slovenia
ZZV14-6150	SAMN17865198	SRR13694445	JAGWDA000000000	120	4319828	0.284	341	C-III	soil	2014	Europe:Slovenia
ZZV14-6153	SAMN17865199	SRR13694446	JAGWCZ000000000	114	4225164	0.2835	336	C-III	soil	2014	Europe:Slovenia
ZZV14-6154	SAMN17865200	SRR13694456	JAGWCY000000000	115	4134991	0.2851	342	C-III	soil	2014	Europe:Slovenia
ZZV15-6388	SAMN17865204	SRR13694451	JAGWCU000000000	166	4218730	0.2848	345	C-III	soil	2015	Europe:Slovenia
ZZV15-6597	SAMN17865205	SRR13694452	JAGWCT000000000	300	4491429	0.2819	346	C-III	soil	2015	Europe:Slovenia
ZZV15-6598	SAMN17865206	SRR13694453	JAGWCS000000000	406	4527433	0.2847	347	C-III	soil	2015	Europe:Slovenia
ES-S-0107-01	SAMN16082344	SRR12611030,SRR13313227	CP067347-CP067351	5	4218129	0.2862	835	C-IV	soil	2019	USA:Arizona,Flagstaff
ES-S-0108-01	SAMN16082345	SRR12611027	JADGMN000000000	80	4117713	0.2834	835	C-IV	soil	2019	USA:Arizona,Flagstaff
ES-S-0054-01	SAMN16082352	SRR12611040,SRR13313225	CP067346,CP069347	2	3959601	0.2872	823	C-IV	soil	2018	USA:Arizona,Flagstaff
ES-S-0056-01	SAMN16082353	SRR12611039	JACVZD000000000	139	3988861	0.2846	823	C-IV	soil	2018	USA:Arizona,Flagstaff
ES-S-0077-01	SAMN16082354	SRR12611038	JACVWE000000000	102	3972845	0.2847	823	C-IV	soil	2018	USA:Arizona,Flagstaff
ES-S-0171-01	SAMN16082357	SRR12611035	JACVWB000000000	120	3959597	0.2842	823	C-IV	soil	2019	USA:Arizona,Flagstaff

## Sheet: Table_S2
Table S2: accession information for public genomes analyzed in this study
GenomeID	NCBIaccession	AssemblyNumberContigs	AssemblyTotalBases	GCcontent	MLST	Clade	IncludedInRefSet
ERR2216002_ST297	ERR2216002	109	4150383	0.2846	297	C-I	yes
ERR232398_ST177	ERR232398	33	4207494	0.2846	177	C-I	yes
ERR232399_ST178	ERR232399	52	4031051	0.2845	178	C-I	yes
ERR232400_ST179	ERR232400	73	4401919	0.2837	179	C-I	yes
ERR232401_ST180	ERR232401	84	4221004	0.2849	180	C-I	yes
ERR232402_ST181	ERR232402	33	4048537	0.2845	181	C-I	yes
ERR789075_ST641	ERR789075	345	4653507	0.2866	641	C-I	yes
ERR789085_ST641	ERR789085	80	4469689	0.284	641	C-I	yes
GCA_001299615_1_ASM129961v1_ST766	GCA_001299615	81	4319873	0.2845	766	C-I	yes
GCA_001299635_1_ASM129963v1_ST760	GCA_001299635	67	4277571	0.2835	760	C-I	yes
GCA_012029785_1_ASM1202978v1_ST666	GCA_012029785	759	4489635	0.2926	666	C-I	yes
GCA_012030095_1_ASM1203009v1_ST665	GCA_012030095	437	4300632	0.288	665	C-I	yes
GCA_012030115_1_ASM1203011v1_ST665	GCA_012030115	532	4346754	0.2895	665	C-I	yes
GCA_012955965_1_ASM1295596v1_ST669	GCA_012955965	389	4203391	0.2852	669	C-I	yes
GCA_900074805_1_CD105KSO8_ST641	GCA_900074805	90	4521395	0.2843	641	C-I	yes
GCA_902386425_1_UHGG_MGYG-HGUT-02370_ST760	GCA_902386425	67	4277571	0.2835	760	C-I	yes
SRR3242073_ST764	SRR3242073	82	4272053	0.2846	764	C-I	yes
SRR3242112_ST763	SRR3242112	80	4164456	0.2847	763	C-I	yes
SRR3629298_ST177	SRR3629298	31	4204097	0.2844	177	C-I	yes
SRR3629659_ST314	SRR3629659	478	4592193	0.29	314	C-I	yes
SRR3654510_ST177	SRR3654510	48	4214598	0.2844	177	C-I	yes
SRR6009496_STnovel	SRR6009496	386	4188193	0.2845	novel	C-I	yes
SRR8534877_ST303	SRR8534877	64	4095320	0.2841	303	C-I	yes
ERR3277373_ST768	ERR3277373	93	4202895	0.2835	768	C-II	yes
ERR3296451_ST768	ERR3296451	113	4205284	0.2838	768	C-II	yes
GCA_001299495_1_ASM129949v1_ST790	GCA_001299495	116	4232226	0.285	790	C-II	yes
GCA_900243075_1_173070_ST200	GCA_900243075	188	4220272	0.2836	200	C-II	yes
SRR10881548_ST200	SRR10881548	106	4217091	0.2835	200	C-II	yes
SRR11050843_ST200	SRR11050843	129	4175054	0.2834	200	C-II	yes
SRR3629287_ST311	SRR3629287	86	3901461	0.2842	311	C-II	yes
SRR3654506_ST794	SRR3654506	75	3963631	0.2844	794	C-II	yes
ERR2215981_ST369	ERR2215981	159	4256190	0.2817	369	C-III	yes
ERR2216003_ST343	ERR2216003	101	4573468	0.2812	343	C-III	yes
ERR4165321_ST688	ERR4165321	78	4344543	0.2838	688	C-III	yes
ERR467531_ST786	ERR467531	45	4421847	0.2839	786	C-V	yes
GCA_000449425_2_ASM44942v2_ST785	GCA_000449425	114	4759543	0.2823	785	C-V	yes
SRR4300548_ST784	SRR4300548	33	4524838	0.2832	784	C-V	yes
SRR4300549_ST784	SRR4300549	167	4529104	0.2835	784	C-V	yes
SRR593185_ST785	SRR593185	81	4776917	0.2823	785	C-V	yes
GCA_000498755_1_NGEN_DNA_Star__STnovel	GCA_000498755	82	3052440	0.3128	novel	mangenotii	yes
GCA_000687955_1_ASM68795v1_STnovel	GCA_000687955	1	3023790	0.3155	novel	mangenotii	yes
GCA_000009205_2_ASM920v2_ST54	GCA_000009205	2	4298133	0.2906	54	Cdifficile	yes
GCA_000085225_1_ASM8522v1_ST1	GCA_000085225	1	4110554	0.2856	1	Cdifficile	yes
GCA_000210415_1_ASM21041v1_ST86	GCA_000210415	1	4159517	0.2854	86	Cdifficile	yes
GCA_000449185_2_ASM44918v2_ST221	GCA_000449185	59	3991067	0.2866	221	Cdifficile	yes
GCA_001577795_1_ASM157779v1_ST2	GCA_001577795	1	4167076	0.2882	2	Cdifficile	yes
GCA_001971865_1_ASM197186v1_ST67	GCA_001971865	4	4201508	0.2869	67	Cdifficile	yes
GCA_002007885_1_ASM200788v1_ST42	GCA_002007885	1	4124384	0.2871	42	Cdifficile	yes
GCA_002812645_1_ASM281264v1_ST8	GCA_002812645	1	4075361	0.2856	8	Cdifficile	yes
GCA_003095695_1_ASM309569v1_ST37	GCA_003095695	2	4289548	0.2888	37	Cdifficile	yes
GCA_003457035_1_ASM345703v1_ST5	GCA_003457035	1	4253783	0.2898	5	Cdifficile	yes
GCA_003481905_1_ASM348190v1_ST15	GCA_003481905	1	4228964	0.289	15	Cdifficile	yes
GCA_003482125_1_ASM348212v1_ST109	GCA_003482125	1	4137693	0.2878	109	Cdifficile	yes
GCA_003482225_1_ASM348222v1_ST38	GCA_003482225	1	4191653	0.2876	38	Cdifficile	yes
GCA_003482345_1_ASM348234v1_ST3	GCA_003482345	1	4240646	0.2902	3	Cdifficile	yes
GCA_004317445_1_ASM431744v1_ST17	GCA_004317445	395	4182039	0.2859	17	Cdifficile	yes
GCA_007114515_1_ASM711451v1_ST41	GCA_007114515	41	4234626	0.2868	41	Cdifficile	yes
GCA_008245165_1_ASM824516v1_ST34	GCA_008245165	1	4123685	0.2868	34	Cdifficile	yes
GCA_009362915_1_ASM936291v1_ST11	GCA_009362915	2	4142594	0.2906	11	Cdifficile	yes
GCA_009867095_1_ASM986709v1_ST203	GCA_009867095	1	4038993	0.2853	203	Cdifficile	yes
GCA_901006795_1_9119_3_41_ST164	GCA_901006795	63	3935546	0.2821	164	Cdifficile	yes
GCA_901006825_1_9119_3_43_ST258	GCA_901006825	57	3834707	0.2826	258	Cdifficile	yes
GCA_901007475_1_9221_1_40_ST161	GCA_901007475	75	4019801	0.2841	161	Cdifficile	yes
GCA_000003215_1_ASM321v1_ST1	GCA_000003215	15	4127750	0.2852	1		no
GCA_000027105_1_ASM2710v1_ST1	GCA_000027105	1	4191339	0.2881	1		no
GCA_000152665_1_ASM15266v1_ST1	GCA_000152665	1	4109689	0.2852	1		no
GCA_000154625_1_ASM15462v1_ST3	GCA_000154625	28	4443737	0.287	3		no
GCA_000154645_1_ASM15464v1_ST1	GCA_000154645	24	4396895	0.2813	1		no
GCA_000154665_1_ASM15466v1_ST1	GCA_000154665	15	4063610	0.2831	1		no
GCA_000154685_1_cdqaf_ST1	GCA_000154685	15	4332988	0.2841	1		no
GCA_000155025_1_cduab_ST46	GCA_000155025	34	4206980	0.2856	46		no
GCA_000155045_1_cdeaa_ST1	GCA_000155045	15	4036680	0.2832	1		no
GCA_000155065_1_ASM15506v1_ST694	GCA_000155065	20	3940285	0.2856	694		no
GCA_000164175_1_ASM16417v1_ST11	GCA_000164175	24	4078686	0.2893	11		no
GCA_000164655_1_ASM16465v1_ST11	GCA_000164655	33	3905466	0.2831	11		no
GCA_000193655_2_ASM19365v2_STtruncated	GCA_000193655	3698	3264754	0.2867	truncated		no
GCA_000193675_2_ASM19367v2_STnovel	GCA_000193675	376	3894519	0.283	novel		no
GCA_000193695_2_ASM19369v2_ST699	GCA_000193695	150	4082388	0.2822	699		no
GCA_000193715_2_ASM19371v2_STnovel	GCA_000193715	1201	4344228	0.2896	novel		no
GCA_000210395_1_ASM21039v1_ST37	GCA_000210395	1	4308325	0.2889	37		no
GCA_000210435_1_ASM21043v1_ST11	GCA_000210435	1	4047729	0.2867	11		no
GCA_000210455_1_ASM21045v1_ST1	GCA_000210455	1	4179867	0.2867	1		no
GCA_000211235_1_ASM21123v1_ST1	GCA_000211235	3	4464700	0.2836	1		no
GCA_000235825_1_ASM23582v1_ST37	GCA_000235825	79	4103061	0.283	37		no
GCA_000235905_1_ASM23590v1_ST42	GCA_000235905	103	4008217	0.2828	42		no
GCA_000235925_1_ASM23592v1_ST37	GCA_000235925	65	4227225	0.287	37		no
GCA_000242355_2_ASM24235v2_ST3	GCA_000242355	245	4010233	0.2856	3		no
GCA_000270485_1_ASM27048v1_ST3	GCA_000270485	1	4178227	0.2865	3		no
GCA_000376285_1_ASM37628v1_ST3	GCA_000376285	70	4207674	0.2839	3		no
GCA_000438845_1_ASM43884v1_ST3	GCA_000438845	30	4213273	0.2839	3		no
GCA_000448725_2_ASM44872v2_ST55	GCA_000448725	191	4158388	0.2826	55		no
GCA_000448745_2_ASM44874v2_ST2	GCA_000448745	159	4041992	0.2846	2		no
GCA_000448765_2_ASM44876v2_ST15	GCA_000448765	48	4017712	0.2824	15		no
GCA_000448785_2_ASM44878v2_STmissing	GCA_000448785	167	4029173	0.2818	missing		no
GCA_000448805_2_ASM44880v2_ST14	GCA_000448805	111	4093536	0.2834	14		no
GCA_000448825_2_ASM44882v2_STmissing	GCA_000448825	344	4072944	0.2825	missing		no
GCA_000448845_2_ASM44884v2_STnovel	GCA_000448845	280	4044267	0.2838	novel		no
GCA_000448865_2_ASM44886v2_ST58	GCA_000448865	87	4310458	0.2894	58		no
GCA_000448885_2_ASM44888v2_ST54	GCA_000448885	52	4109093	0.2865	54		no
GCA_000448905_2_ASM44890v2_ST53	GCA_000448905	44	3995800	0.2821	53		no
GCA_000448925_2_ASM44892v2_ST14	GCA_000448925	122	4046775	0.2838	14		no
GCA_000448945_2_ASM44894v2_STmissing	GCA_000448945	172	3989372	0.2826	missing		no
GCA_000448965_2_ASM44896v2_ST3	GCA_000448965	97	4069381	0.2864	3		no
GCA_000448985_2_ASM44898v2_ST42	GCA_000448985	34	4024429	0.2838	42		no
GCA_000449005_2_ASM44900v2_ST63	GCA_000449005	245	4029065	0.2851	63		no
GCA_000449025_2_ASM44902v2_ST10	GCA_000449025	106	4329033	0.2824	10		no
GCA_000449045_2_ASM44904v2_ST48	GCA_000449045	247	3994115	0.2839	48		no
GCA_000449065_2_ASM44906v2_STnovel	GCA_000449065	176	4367906	0.2836	novel		no
GCA_000449085_2_ASM44908v2_ST55	GCA_000449085	40	4018890	0.283	55		no
GCA_000449105_2_ASM44910v2_ST3	GCA_000449105	129	4185732	0.2842	3		no
GCA_000449125_2_ASM44912v2_ST14	GCA_000449125	109	4234199	0.2833	14		no
GCA_000449145_2_ASM44914v2_ST8	GCA_000449145	146	4011592	0.2817	8		no
GCA_000449165_2_ASM44916v2_STnovel	GCA_000449165	141	3975975	0.2817	novel		no
GCA_000449205_2_ASM44920v2_ST2	GCA_000449205	68	4080248	0.2838	2		no
GCA_000449225_2_ASM44922v2_ST2	GCA_000449225	184	4055978	0.2844	2		no
GCA_000449245_2_ASM44924v2_ST2	GCA_000449245	146	4109854	0.284	2		no
GCA_000449265_2_ASM44926v2_ST3	GCA_000449265	271	4095984	0.2844	3		no
GCA_000449285_1_ASM44928v1_STmissing	GCA_000449285	963	3980806	0.2857	missing		no
GCA_000449305_2_ASM44930v2_ST10	GCA_000449305	134	4320519	0.2823	10		no
GCA_000449325_2_ASM44932v2_STtruncated	GCA_000449325	196	3956938	0.2831	truncated		no
GCA_000449345_2_ASM44934v2_ST8	GCA_000449345	123	4107124	0.2817	8		no
GCA_000449365_2_ASM44936v2_ST2	GCA_000449365	56	4095302	0.2845	2		no
GCA_000449385_2_ASM44938v2_ST10	GCA_000449385	81	4333776	0.2821	10		no
GCA_000449405_2_ASM44940v2_STmissing	GCA_000449405	290	3986487	0.2841	missing		no
GCA_000449445_2_ASM44944v2_ST63	GCA_000449445	99	4086646	0.286	63		no
GCA_000449465_2_ASM44946v2_ST10	GCA_000449465	56	4289366	0.282	10		no
GCA_000449485_2_ASM44948v2_ST3	GCA_000449485	51	4009115	0.2849	3		no
GCA_000449505_2_ASM44950v2_ST8	GCA_000449505	207	4167756	0.2816	8		no
GCA_000449525_2_ASM44952v2_STmissing	GCA_000449525	687	3986398	0.286	missing		no
GCA_000449545_2_ASM44954v2_ST3	GCA_000449545	121	4009922	0.2851	3		no
GCA_000449565_2_ASM44956v2_ST63	GCA_000449565	15	4144050	0.2867	63		no
GCA_000449585_2_ASM44958v2_ST3	GCA_000449585	96	4338534	0.2873	3		no
GCA_000449605_2_ASM44960v2_STmissing	GCA_000449605	999	3600277	0.2854	missing		no
GCA_000449625_2_ASM44962v2_ST63	GCA_000449625	86	4080079	0.2858	63		no
GCA_000449645_2_ASM44964v2_STmissing	GCA_000449645	218	4296879	0.2823	missing		no
GCA_000449665_2_ASM44966v2_ST42	GCA_000449665	55	4030453	0.2833	42		no
GCA_000449685_2_ASM44968v2_ST42	GCA_000449685	95	4051126	0.284	42		no
GCA_000449705_2_ASM44970v2_ST15	GCA_000449705	187	4054786	0.2843	15		no
GCA_000449725_2_ASM44972v2_ST42	GCA_000449725	36	4003929	0.2833	42		no
GCA_000449745_1_ASM44974v1_ST3	GCA_000449745	133	4045993	0.2833	3		no
GCA_000449765_2_ASM44976v2_ST8	GCA_000449765	207	4081576	0.2828	8		no
GCA_000449785_2_ASM44978v2_ST48	GCA_000449785	122	4185643	0.2865	48		no
GCA_000449805_2_ASM44980v2_STmissing	GCA_000449805	183	4052127	0.2829	missing		no
GCA_000449825_2_ASM44982v2_STmissing	GCA_000449825	162	4005916	0.2821	missing		no
GCA_000449845_1_ASM44984v1_STmissing	GCA_000449845	174	4026569	0.2825	missing		no
GCA_000449865_2_ASM44986v2_STmissing	GCA_000449865	314	3945922	0.282	missing		no
GCA_000449885_2_ASM44988v2_STmissing	GCA_000449885	296	3986776	0.2822	missing		no
GCA_000449905_2_ASM44990v2_ST63	GCA_000449905	143	4059685	0.2846	63		no
GCA_000449925_2_ASM44992v2_ST2	GCA_000449925	158	4066705	0.2845	2		no
GCA_000449945_2_ASM44994v2_ST37	GCA_000449945	149	4138699	0.2852	37		no
GCA_000449965_2_ASM44996v2_ST14	GCA_000449965	165	4058203	0.284	14		no
GCA_000449985_2_ASM44998v2_ST772	GCA_000449985	91	4167768	0.2823	772		no
GCA_000450005_2_ASM45000v2_ST3	GCA_000450005	95	4217009	0.2836	3		no
GCA_000450025_2_ASM45002v2_STmissing	GCA_000450025	73	4193537	0.2826	missing		no
GCA_000450045_2_ASM45004v2_ST2	GCA_000450045	140	4080324	0.2836	2		no
GCA_000450065_2_ASM45006v2_ST8	GCA_000450065	78	4070905	0.2819	8		no
GCA_000450085_2_ASM45008v2_ST3	GCA_000450085	98	4115079	0.2868	3		no
GCA_000450105_2_ASM45010v2_ST3	GCA_000450105	52	4089728	0.2877	3		no
GCA_000450125_1_ASM45012v1_ST43	GCA_000450125	193	4183071	0.2829	43		no
GCA_000450145_2_ASM45014v2_STnovel	GCA_000450145	132	4051066	0.2825	novel		no
GCA_000450165_2_ASM45016v2_STmissing	GCA_000450165	95	3714301	0.2818	missing		no
GCA_000450185_2_ASM45018v2_ST750	GCA_000450185	102	4126663	0.2865	750		no
GCA_000450205_2_ASM45020v2_ST749	GCA_000450205	98	4134851	0.2865	749		no
GCA_000450225_2_ASM45022v2_STnovel	GCA_000450225	14	4158062	0.2848	novel		no
GCA_000450245_2_ASM45024v2_ST3	GCA_000450245	135	4109406	0.2847	3		no
GCA_000450265_2_ASM45026v2_ST14	GCA_000450265	129	4068098	0.2833	14		no
GCA_000450285_2_ASM45028v2_ST63	GCA_000450285	114	4071468	0.2861	63		no
GCA_000450305_2_ASM45030v2_STnovel	GCA_000450305	87	4235553	0.2819	novel		no
GCA_000450325_2_ASM45032v2_STmissing	GCA_000450325	60	3969329	0.2835	missing		no
GCA_000450345_2_ASM45034v2_ST43	GCA_000450345	95	4108697	0.2821	43		no
GCA_000450365_2_ASM45036v2_ST83	GCA_000450365	22	4254880	0.288	83		no
GCA_000450385_2_ASM45038v2_ST43	GCA_000450385	18	4122528	0.2829	43		no
GCA_000450405_2_ASM45040v2_ST63	GCA_000450405	14	4153521	0.288	63		no
GCA_000450425_2_ASM45042v2_ST738	GCA_000450425	118	4250589	0.2831	738		no
GCA_000450445_2_ASM45044v2_ST139	GCA_000450445	90	4072757	0.283	139		no
GCA_000450465_2_ASM45046v2_ST8	GCA_000450465	89	4149547	0.2816	8		no
GCA_000450485_2_ASM45048v2_ST3	GCA_000450485	110	3984681	0.2839	3		no
GCA_000450505_2_ASM45050v2_ST739	GCA_000450505	475	4058807	0.2866	739		no
GCA_000450525_2_ASM45052v2_ST2	GCA_000450525	123	3994530	0.2831	2		no
GCA_000450545_2_ASM45054v2_ST3	GCA_000450545	94	4163916	0.2839	3		no
GCA_000450565_2_ASM45056v2_ST55	GCA_000450565	15	4067645	0.2854	55		no
GCA_000450585_2_ASM45058v2_ST2	GCA_000450585	336	3985935	0.2844	2		no
GCA_000450605_2_ASM45060v2_ST8	GCA_000450605	57	4093262	0.2827	8		no
GCA_000450625_2_ASM45062v2_ST3	GCA_000450625	167	4167114	0.2848	3		no
GCA_000450645_2_ASM45064v2_ST2	GCA_000450645	53	4090537	0.2847	2		no
GCA_000450665_2_ASM45066v2_ST3	GCA_000450665	219	4147275	0.2843	3		no
GCA_000450685_2_ASM45068v2_STmissing	GCA_000450685	615	3909936	0.2856	missing		no
GCA_000450705_2_ASM45070v2_ST2	GCA_000450705	112	4083557	0.2838	2		no
GCA_000450725_2_ASM45072v2_ST10	GCA_000450725	18	4353275	0.2829	10		no
GCA_000450745_2_ASM45074v2_ST63	GCA_000450745	111	4206521	0.285	63		no
GCA_000450765_2_ASM45076v2_ST753	GCA_000450765	437	4056592	0.2859	753		no
GCA_000450785_2_ASM45078v2_ST67	GCA_000450785	54	4056563	0.2837	67		no
GCA_000450825_2_ASM45082v2_ST8	GCA_000450825	37	4062917	0.282	8		no
GCA_000450845_2_ASM45084v2_ST2	GCA_000450845	225	4079115	0.284	2		no
GCA_000450865_2_ASM45086v2_ST8	GCA_000450865	39	4074379	0.2819	8		no
GCA_000450885_2_ASM45088v2_ST8	GCA_000450885	232	3980239	0.2825	8		no
GCA_000450905_2_ASM45090v2_ST2	GCA_000450905	205	4000151	0.284	2		no
GCA_000450925_2_ASM45092v2_ST3	GCA_000450925	160	4104507	0.2865	3		no
GCA_000450945_2_ASM45094v2_ST63	GCA_000450945	202	4195901	0.2842	63		no
GCA_000450965_2_ASM45096v2_ST58	GCA_000450965	181	4048946	0.2839	58		no
GCA_000451065_2_ASM45106v2_ST1	GCA_000451065	47	4038496	0.2834	1		no
GCA_000451085_2_ASM45108v2_ST55	GCA_000451085	56	4254791	0.2826	55		no
GCA_000451105_2_ASM45110v2_ST55	GCA_000451105	22	4276364	0.284	55		no
GCA_000451125_2_ASM45112v2_STmissing	GCA_000451125	708	3021465	0.2857	missing		no
GCA_000451145_2_ASM45114v2_ST110	GCA_000451145	44	4053085	0.2843	110		no
GCA_000451165_2_ASM45116v2_STmissing	GCA_000451165	340	3902600	0.2823	missing		no
GCA_000451185_2_ASM45118v2_STnovel	GCA_000451185	190	4122918	0.2874	novel		no
GCA_000451205_2_ASM45120v2_ST2	GCA_000451205	123	4029007	0.2832	2		no
GCA_000451225_1_ASM45122v1_STmissing	GCA_000451225	414	4043130	0.2837	missing		no
GCA_000451245_2_ASM45124v2_ST42	GCA_000451245	54	4061724	0.2841	42		no
GCA_000451265_2_ASM45126v2_STmissing	GCA_000451265	95	4068572	0.2816	missing		no
GCA_000451285_2_ASM45128v2_ST14	GCA_000451285	240	4047257	0.2835	14		no
GCA_000451305_2_ASM45130v2_ST45	GCA_000451305	127	4255649	0.2877	45		no
GCA_000451325_2_ASM45132v2_STmissing	GCA_000451325	985	3727657	0.2866	missing		no
GCA_000451345_1_ASM45134v1_STmissing	GCA_000451345	674	3988162	0.2842	missing		no
GCA_000451365_2_ASM45136v2_STmissing	GCA_000451365	367	4263767	0.2843	missing		no
GCA_000451385_2_ASM45138v2_ST83	GCA_000451385	53	4149527	0.287	83		no
GCA_000451405_2_ASM45140v2_ST8	GCA_000451405	160	4054373	0.2824	8		no
GCA_000451425_2_ASM45142v2_ST63	GCA_000451425	42	4093690	0.2857	63		no
GCA_000451445_2_ASM45144v2_ST8	GCA_000451445	286	3961225	0.283	8		no
GCA_000451465_2_ASM45146v2_ST14	GCA_000451465	529	3837243	0.285	14		no
GCA_000451485_2_ASM45148v2_STmissing	GCA_000451485	387	3926464	0.2823	missing		no
GCA_000451505_2_ASM45150v2_ST83	GCA_000451505	49	4037570	0.2833	83		no
GCA_000451525_2_ASM45152v2_ST63	GCA_000451525	87	4152679	0.2876	63		no
GCA_000451545_2_ASM45154v2_ST3	GCA_000451545	60	4060729	0.285	3		no
GCA_000451565_2_ASM45156v2_ST2	GCA_000451565	169	3994585	0.2827	2		no
GCA_000451585_2_ASM45158v2_ST10	GCA_000451585	203	4292666	0.2824	10		no
GCA_000451605_1_ASM45160v1_STmissing	GCA_000451605	243	4049588	0.2843	missing		no
GCA_000451625_2_ASM45162v2_ST53	GCA_000451625	174	4041677	0.2824	53		no
GCA_000451645_2_ASM45164v2_ST757	GCA_000451645	266	4056217	0.2831	757		no
GCA_000451665_2_ASM45166v2_ST58	GCA_000451665	42	4021448	0.2843	58		no
GCA_000451685_2_ASM45168v2_ST8	GCA_000451685	36	4054676	0.2833	8		no
GCA_000451705_1_ASM45170v1_ST63	GCA_000451705	65	4184936	0.2874	63		no
GCA_000451725_2_ASM45172v2_STnovel	GCA_000451725	63	4176653	0.2868	novel		no
GCA_000451745_2_ASM45174v2_ST35	GCA_000451745	63	4156041	0.2883	35		no
GCA_000451765_1_ASM45176v1_ST26	GCA_000451765	54	4181432	0.2864	26		no
GCA_000451785_2_ASM45178v2_ST1	GCA_000451785	53	4102663	0.2854	1		no
GCA_000451805_1_ASM45180v1_ST55	GCA_000451805	44	4027255	0.2835	55		no
GCA_000451825_1_ASM45182v1_ST29	GCA_000451825	67	4123891	0.2872	29		no
GCA_000451845_2_ASM45184v2_ST8	GCA_000451845	40	4048210	0.2821	8		no
GCA_000451865_2_ASM45186v2_ST26	GCA_000451865	53	4185941	0.2861	26		no
GCA_000451885_2_ASM45188v2_ST1	GCA_000451885	48	4097352	0.2854	1		no
GCA_000451905_2_ASM45190v2_ST58	GCA_000451905	60	4125436	0.2846	58		no
GCA_000451925_2_ASM45192v2_ST58	GCA_000451925	68	4172979	0.2836	58		no
GCA_000451945_2_ASM45194v2_ST4	GCA_000451945	46	4153887	0.2836	4		no
GCA_000451965_2_ASM45196v2_ST83	GCA_000451965	29	4395649	0.2864	83		no
GCA_000451985_1_ASM45198v1_ST31	GCA_000451985	56	4256776	0.2886	31		no
GCA_000452005_1_ASM45200v1_ST123	GCA_000452005	68	4223549	0.2843	123		no
GCA_000452025_2_ASM45202v2_ST3	GCA_000452025	54	4032946	0.2857	3		no
GCA_000452045_2_ASM45204v2_ST2	GCA_000452045	60	4119601	0.2846	2		no
GCA_000452065_2_ASM45206v2_ST10	GCA_000452065	49	4213133	0.2837	10		no
GCA_000452085_2_ASM45208v2_ST34	GCA_000452085	48	4049371	0.2842	34		no
GCA_000452105_2_ASM45210v2_ST110	GCA_000452105	44	4057420	0.2848	110		no
GCA_000452125_2_ASM45212v2_ST37	GCA_000452125	52	4130145	0.2849	37		no
GCA_000452145_1_ASM45214v1_ST34	GCA_000452145	50	4056927	0.2845	34		no
GCA_000452165_2_ASM45216v2_ST37	GCA_000452165	40	4160896	0.2846	37		no
GCA_000452185_2_ASM45218v2_ST34	GCA_000452185	54	4050593	0.2842	34		no
GCA_000452205_2_ASM45220v2_ST2	GCA_000452205	61	4155874	0.2858	2		no
GCA_000452265_2_ASM45226v2_ST15	GCA_000452265	49	4155960	0.2862	15		no
GCA_000452285_2_ASM45228v2_ST15	GCA_000452285	32	3989604	0.2827	15		no
GCA_000452305_2_ASM45230v2_ST15	GCA_000452305	43	4031328	0.2828	15		no
GCA_000452325_2_ASM45232v2_ST15	GCA_000452325	17	4257706	0.2866	15		no
GCA_000452345_2_ASM45234v2_ST43	GCA_000452345	40	4103199	0.2828	43		no
GCA_000452405_2_ASM45240v2_ST10	GCA_000452405	156	4347426	0.2822	10		no
GCA_000452425_2_ASM45242v2_ST14	GCA_000452425	130	4236893	0.2835	14		no
GCA_000473565_2_ASM47356v2_ST2	GCA_000473565	140	4080324	0.2836	2		no
GCA_000473585_2_ASM47358v2_ST2	GCA_000473585	57	4103431	0.2857	2		no
GCA_000473605_2_ASM47360v2_ST15	GCA_000473605	62	4119865	0.2843	15		no
GCA_000473625_2_ASM47362v2_ST58	GCA_000473625	62	4080614	0.2848	58		no
GCA_000473645_2_ASM47364v2_ST4	GCA_000473645	41	4025043	0.2835	4		no
GCA_000473665_2_ASM47366v2_ST14	GCA_000473665	72	4226724	0.2859	14		no
GCA_000473685_2_ASM47368v2_ST58	GCA_000473685	49	4056190	0.2844	58		no
GCA_000473705_2_ASM47370v2_ST3	GCA_000473705	49	4082320	0.2867	3		no
GCA_000499505_1_T20_ST11	GCA_000499505	210	3815975	0.2826	11		no
GCA_000530295_1_E15_ST95	GCA_000530295	444	4325791	0.282	95		no
GCA_000530325_1_T42_ST2	GCA_000530325	96	4127827	0.2854	2		no
GCA_000530415_1_T6_ST13	GCA_000530415	373	4307936	0.2837	13		no
GCA_000530435_1_E23_ST3	GCA_000530435	264	4015392	0.283	3		no
GCA_000530475_1_E14_ST2	GCA_000530475	319	4131267	0.2834	2		no
GCA_000530595_1_E28_ST54	GCA_000530595	274	3983867	0.2852	54		no
GCA_000530695_1_T19_ST55	GCA_000530695	247	3956202	0.2828	55		no
GCA_000530795_1_T23_ST67	GCA_000530795	293	4078839	0.2835	67		no
GCA_000530835_1_T22_ST6	GCA_000530835	332	4083325	0.2838	6		no
GCA_000530895_1_T17_ST49	GCA_000530895	449	3988251	0.2833	49		no
GCA_000530915_1_E13_ST37	GCA_000530915	262	4146240	0.2845	37		no
GCA_000530955_1_T10_ST3	GCA_000530955	460	4042209	0.2848	3		no
GCA_000531165_1_E10_ST11	GCA_000531165	293	3836434	0.2834	11		no
GCA_000531225_1_T3_ST54	GCA_000531225	275	4060583	0.2863	54		no
GCA_000531255_1_T11_ST95	GCA_000531255	409	4185626	0.2833	95		no
GCA_000531295_1_T14_ST42	GCA_000531295	491	3988952	0.2846	42		no
GCA_000531315_1_E24_ST2	GCA_000531315	63	4010130	0.2844	2		no
GCA_000531385_1_E16_ST7	GCA_000531385	111	4252783	0.2871	7		no
GCA_000531505_1_T15_ST6	GCA_000531505	631	4350466	0.2827	6		no
GCA_000531535_1_E12_ST42	GCA_000531535	353	4009421	0.285	42		no
GCA_000531595_1_E25_ST6	GCA_000531595	441	4104697	0.2834	6		no
GCA_000531625_1_CD002_ST170	GCA_000531625	71	4055939	0.2835	170		no
GCA_000531695_1_E9_ST3	GCA_000531695	373	4156306	0.2885	3		no
GCA_000531715_1_T61_ST7	GCA_000531715	82	4071443	0.2874	7		no
GCA_000531785_1_E19_ST62	GCA_000531785	325	3983885	0.2827	62		no
GCA_000582865_1_E1_ST11	GCA_000582865	212	3945725	0.2878	11		no
GCA_000586575_1_WHS13_S12_ST15	GCA_000586575	27	4009318	0.2832	15		no
GCA_000632735_1_P1_ST48	GCA_000632735	102	4268551	0.2873	48		no
GCA_000821005_1_CII7xCD13A_ST26	GCA_000821005	103	4282024	0.287	26		no
GCA_000821025_1_F17xCD13A_ST26	GCA_000821025	663	3945733	0.2927	26		no
GCA_000826625_2_G46R2_Q2_ST1	GCA_000826625	1	4189317	0.288	1		no
GCA_000828225_1_ASM82822v1_ST54	GCA_000828225	63	4513340	0.2909	54		no
GCA_000828235_1_ASM82823v1_ST54	GCA_000828235	54	4512151	0.2903	54		no
GCA_000828245_1_ASM82824v1_ST2	GCA_000828245	44	4156825	0.2856	2		no
GCA_000828255_1_ASM82825v1_ST54	GCA_000828255	78	4539549	0.2909	54		no
GCA_000828325_1_ASM82832v1_ST54	GCA_000828325	56	4549499	0.291	54		no
GCA_000932055_2_ASM93205v2_ST54	GCA_000932055	1	4274782	0.2904	54		no
GCA_000935985_1_7032985_ST15	GCA_000935985	115	4146079	0.2836	15		no
GCA_000939295_1_7032994_ST15	GCA_000939295	140	4142682	0.2837	15		no
GCA_000940315_1_7032989_ST15	GCA_000940315	807	4412099	0.2988	15		no
GCA_000949855_1_ASM94985v1_ST5	GCA_000949855	20	4225326	0.2907	5		no
GCA_000953275_1_CD630DERM_ST54	GCA_000953275	1	4293049	0.2908	54		no
GCA_001010825_1_ASM101082v1_STmissing	GCA_001010825	1	4133893	0.2873	missing		no
GCA_001050575_1_ASM105057v1_ST11	GCA_001050575	227	3961322	0.2883	11		no
GCA_001077535_2_ASM107753v2_ST3	GCA_001077535	3	4286205	0.287	3		no
GCA_001192735_1_ASM119273v1_ST15	GCA_001192735	277	4040078	0.2841	15		no
GCA_001263655_1_ASM126365v1_ST15	GCA_001263655	324	4035637	0.284	15		no
GCA_001263675_1_ASM126367v1_ST15	GCA_001263675	267	4037225	0.284	15		no
GCA_001263695_1_ASM126369v1_ST15	GCA_001263695	270	3996382	0.284	15		no
GCA_001447175_1_ASM144717v1_STnovel	GCA_001447175	1	4298263	0.2922	novel		no
GCA_001484885_1_CD26a54Rv1.0_ST1	GCA_001484885	4	4146282	0.2868	1		no
GCA_001484895_1_CD26A54SV1.0_ST1	GCA_001484895	6	4166728	0.2872	1		no
GCA_001497755_1_IT1118_ST17	GCA_001497755	256	4238925	0.2855	17		no
GCA_001678145_1_ASM167814v1_ST17	GCA_001678145	44	4249791	0.2863	17		no
GCA_001704755_2_ASM170475v2_ST285	GCA_001704755	971	3975153	0.289	285		no
GCA_001704795_2_ASM170479v2_ST5	GCA_001704795	169	3987361	0.2839	5		no
GCA_001704805_2_ASM170480v2_ST5	GCA_001704805	185	4137970	0.2834	5		no
GCA_001757585_1_ASM175758v1_ST39	GCA_001757585	65	4181809	0.2877	39		no
GCA_001757605_1_ASM175760v1_ST109	GCA_001757605	74	4317574	0.2909	109		no
GCA_001757615_1_ASM175761v1_ST29	GCA_001757615	76	4138192	0.2875	29		no
GCA_001757625_1_ASM175762v1_ST39	GCA_001757625	58	4180898	0.2876	39		no
GCA_001857645_1_ASM185764v1_ST1	GCA_001857645	77	4075171	0.2847	1		no
GCA_001896375_1_ASM189637v1_STnovel	GCA_001896375	1846	3911264	0.2931	novel		no
GCA_001896395_1_ASM189639v1_STtruncated	GCA_001896395	2008	4336777	0.2878	truncated		no
GCA_001896405_1_ASM189640v1_STtruncated	GCA_001896405	1861	4186911	0.2863	truncated		no
GCA_001896425_1_ASM189642v1_ST133	GCA_001896425	1992	4270407	0.2865	133		no
GCA_001896455_1_ASM189645v1_STnovel	GCA_001896455	1774	4163738	0.2853	novel		no
GCA_001896475_1_ASM189647v1_STnovel	GCA_001896475	801	4016192	0.2854	novel		no
GCA_001896485_1_ASM189648v1_STtruncated	GCA_001896485	1862	4329321	0.291	truncated		no
GCA_001913915_1_ASM191391v1_ST54	GCA_001913915	150	4167370	0.2883	54		no
GCA_001939005_1_ASM193900v1_ST2	GCA_001939005	103	4211492	0.2889	2		no
GCA_001971825_1_ASM197182v1_ST3	GCA_001971825	62	4459215	0.2857	3		no
GCA_001971835_1_ASM197183v1_ST1	GCA_001971835	5	4189946	0.288	1		no
GCA_001971875_1_ASM197187v1_ST37	GCA_001971875	3	4324360	0.2886	37		no
GCA_001971905_1_ASM197190v1_ST55	GCA_001971905	7	4103183	0.2868	55		no
GCA_001971925_1_ASM197192v1_ST53	GCA_001971925	9	4163956	0.2849	53		no
GCA_001971935_1_ASM197193v1_ST43	GCA_001971935	5	4224135	0.2851	43		no
GCA_001971945_1_ASM197194v1_ST42	GCA_001971945	1	4093719	0.2865	42		no
GCA_001971985_1_ASM197198v1_ST2	GCA_001971985	13	4259046	0.2893	2		no
GCA_001972005_1_ASM197200v1_ST8	GCA_001972005	3	4156404	0.2852	8		no
GCA_001972015_1_ASM197201v1_ST1	GCA_001972015	4	4179937	0.2876	1		no
GCA_001972045_1_ASM197204v1_ST17	GCA_001972045	9	4279635	0.2867	17		no
GCA_001972065_1_ASM197206v1_ST11	GCA_001972065	5	4057973	0.2873	11		no
GCA_001972085_1_ASM197208v1_ST42	GCA_001972085	2	4092490	0.2863	42		no
GCA_001972105_1_ASM197210v1_ST12	GCA_001972105	3	4200115	0.286	12		no
GCA_001972115_1_ASM197211v1_ST11	GCA_001972115	3	4010693	0.2859	11		no
GCA_001972135_1_ASM197213v1_ST2	GCA_001972135	37	4231170	0.2879	2		no
GCA_001972165_1_ASM197216v1_ST14	GCA_001972165	6	4291712	0.2874	14		no
GCA_001972185_1_ASM197218v1_ST10	GCA_001972185	10	4469133	0.285	10		no
GCA_001972195_1_ASM197219v1_ST37	GCA_001972195	4	4278990	0.2885	37		no
GCA_001984465_1_ASM198446v1_STnovel	GCA_001984465	1	4191506	0.2877	novel		no
GCA_001995155_1_ASM199515v1_ST46	GCA_001995155	2	4303419	0.2884	46		no
GCA_002073735_2_ASM207373v2_ST3	GCA_002073735	3	4286148	0.287	3		no
GCA_002080065_1_ASM208006v1_ST54	GCA_002080065	2	4300929	0.2908	54		no
GCA_002082945_2_ASM208294v2_ST54	GCA_002082945	2	4343228	0.2908	54		no
GCA_002082985_2_ASM208298v2_ST102	GCA_002082985	3	4267157	0.286	102		no
GCA_002165155_1_ASM216515v1_ST773	GCA_002165155	99	3991143	0.2849	773		no
GCA_002165175_1_ASM216517v1_ST5	GCA_002165175	129	4163281	0.2845	5		no
GCA_002234355_1_ASM223435v1_ST42	GCA_002234355	1	4087127	0.2862	42		no
GCA_002250295_1_ASM225029v1_ST201	GCA_002250295	146	4068233	0.2852	201		no
GCA_002300835_1_ASM230083v1_ST42	GCA_002300835	259	4186777	0.2879	42		no
GCA_002300845_1_ASM230084v1_ST26	GCA_002300845	76	4244095	0.2878	26		no
GCA_002300855_1_ASM230085v1_ST229	GCA_002300855	173	4262489	0.2849	229		no
GCA_002300865_1_ASM230086v1_ST6	GCA_002300865	446	4443564	0.2893	6		no
GCA_002300915_1_ASM230091v1_ST55	GCA_002300915	75	4078392	0.2837	55		no
GCA_002300925_1_ASM230092v1_ST42	GCA_002300925	234	4089960	0.2855	42		no
GCA_002300935_1_ASM230093v1_ST10	GCA_002300935	124	4212055	0.2835	10		no
GCA_002300955_1_ASM230095v1_ST55	GCA_002300955	86	4035276	0.2841	55		no
GCA_002300995_1_ASM230099v1_ST2	GCA_002300995	200	4075180	0.2861	2		no
GCA_002301015_1_ASM230101v1_ST2	GCA_002301015	132	4133323	0.2875	2		no
GCA_002301025_1_ASM230102v1_ST42	GCA_002301025	180	4107064	0.2853	42		no
GCA_002301035_1_ASM230103v1_ST358	GCA_002301035	83	4316075	0.2828	358		no
GCA_002301075_1_ASM230107v1_ST15	GCA_002301075	312	4263202	0.2893	15		no
GCA_002301085_1_ASM230108v1_ST37	GCA_002301085	77	4239504	0.286	37		no
GCA_002301095_1_ASM230109v1_ST10	GCA_002301095	84	4215713	0.2832	10		no
GCA_002301105_1_ASM230110v1_ST15	GCA_002301105	98	4123370	0.2841	15		no
GCA_002301125_1_ASM230112v1_ST42	GCA_002301125	67	4051566	0.2839	42		no
GCA_002301145_1_ASM230114v1_ST740	GCA_002301145	65	4077149	0.2852	740		no
GCA_002301165_1_ASM230116v1_ST41	GCA_002301165	248	4255730	0.2871	41		no
GCA_002301185_1_ASM230118v1_ST110	GCA_002301185	91	4099996	0.2854	110		no
GCA_002301235_1_ASM230123v1_ST2	GCA_002301235	110	4031907	0.2852	2		no
GCA_002301245_1_ASM230124v1_ST42	GCA_002301245	456	4321766	0.2937	42		no
GCA_002301255_1_ASM230125v1_ST366	GCA_002301255	124	4076456	0.2839	366		no
GCA_002301265_1_ASM230126v1_ST2	GCA_002301265	167	4191900	0.2864	2		no
GCA_002301305_1_ASM230130v1_ST42	GCA_002301305	328	4198665	0.2872	42		no
GCA_002301325_1_ASM230132v1_ST42	GCA_002301325	346	4095366	0.2903	42		no
GCA_002301335_1_ASM230133v1_ST42	GCA_002301335	261	4153946	0.2851	42		no
GCA_002301375_1_ASM230137v1_ST42	GCA_002301375	101	4160031	0.2892	42		no
GCA_002301395_1_ASM230139v1_ST2	GCA_002301395	526	4389482	0.2962	2		no
GCA_002301405_1_ASM230140v1_ST9	GCA_002301405	77	4240222	0.2871	9		no
GCA_002301435_1_ASM230143v1_ST37	GCA_002301435	117	4186095	0.286	37		no
GCA_002301455_1_ASM230145v1_ST2	GCA_002301455	291	4200954	0.2904	2		no
GCA_002301465_1_ASM230146v1_ST67	GCA_002301465	174	4143658	0.2845	67		no
GCA_002301495_1_ASM230149v1_ST2	GCA_002301495	681	4448167	0.297	2		no
GCA_002301505_1_ASM230150v1_ST21	GCA_002301505	258	4214848	0.2902	21		no
GCA_002301525_1_ASM230152v1_ST67	GCA_002301525	79	4099540	0.2842	67		no
GCA_002301555_1_ASM230155v1_ST37	GCA_002301555	93	4219026	0.2838	37		no
GCA_002301575_1_ASM230157v1_ST42	GCA_002301575	232	4137062	0.2861	42		no
GCA_002301595_1_ASM230159v1_ST55	GCA_002301595	225	4078159	0.2846	55		no
GCA_002301615_1_ASM230161v1_ST67	GCA_002301615	200	4168644	0.285	67		no
GCA_002301635_1_ASM230163v1_ST37	GCA_002301635	131	4185834	0.286	37		no
GCA_002301655_1_ASM230165v1_ST42	GCA_002301655	302	4099212	0.2868	42		no
GCA_002301675_1_ASM230167v1_ST42	GCA_002301675	50	4040534	0.2838	42		no
GCA_002301695_1_ASM230169v1_ST11	GCA_002301695	121	3968957	0.2852	11		no
GCA_002301705_1_ASM230170v1_ST2	GCA_002301705	550	4337457	0.297	2		no
GCA_002301715_1_ASM230171v1_ST67	GCA_002301715	307	4150438	0.2854	67		no
GCA_002301735_1_ASM230173v1_ST26	GCA_002301735	180	4287612	0.2885	26		no
GCA_002301765_1_ASM230176v1_ST42	GCA_002301765	414	4081648	0.2873	42		no
GCA_002301785_1_ASM230178v1_ST8	GCA_002301785	170	4065938	0.2838	8		no
GCA_002301805_1_ASM230180v1_ST42	GCA_002301805	95	4051500	0.2847	42		no
GCA_002301835_1_ASM230183v1_ST58	GCA_002301835	113	4172948	0.2854	58		no
GCA_002301845_1_ASM230184v1_ST8	GCA_002301845	563	4007651	0.2852	8		no
GCA_002301855_1_ASM230185v1_ST9	GCA_002301855	399	4463134	0.2926	9		no
GCA_002301895_1_ASM230189v1_ST58	GCA_002301895	917	4050337	0.289	58		no
GCA_002301905_1_ASM230190v1_ST103	GCA_002301905	102	4142854	0.2846	103		no
GCA_002301925_1_ASM230192v1_ST8	GCA_002301925	75	4047214	0.2827	8		no
GCA_002301945_1_ASM230194v1_ST1	GCA_002301945	168	4160499	0.2855	1		no
GCA_002301955_1_ASM230195v1_ST48	GCA_002301955	648	5064230	0.2958	48		no
GCA_002301975_1_ASM230197v1_ST58	GCA_002301975	121	4205094	0.284	58		no
GCA_002301985_1_ASM230198v1_ST110	GCA_002301985	281	4131908	0.2868	110		no
GCA_002302005_1_ASM230200v1_ST42	GCA_002302005	97	4055868	0.2836	42		no
GCA_002302055_1_ASM230205v1_ST2	GCA_002302055	99	4162356	0.2863	2		no
GCA_002302065_1_ASM230206v1_ST110	GCA_002302065	1925	4752868	0.3146	110		no
GCA_002302075_1_ASM230207v1_ST2	GCA_002302075	78	4107326	0.2851	2		no
GCA_002302085_1_ASM230208v1_ST54	GCA_002302085	192	4171449	0.2907	54		no
GCA_002302115_1_ASM230211v1_ST43	GCA_002302115	120	4224258	0.2832	43		no
GCA_002302125_1_ASM230212v1_ST42	GCA_002302125	621	4196520	0.2939	42		no
GCA_002302145_1_ASM230214v1_ST10	GCA_002302145	488	4545181	0.2914	10		no
GCA_002302165_1_ASM230216v1_ST8	GCA_002302165	72	4079871	0.2835	8		no
GCA_002302185_1_ASM230218v1_ST6	GCA_002302185	166	4403762	0.2867	6		no
GCA_002302205_1_ASM230220v1_ST110	GCA_002302205	419	4280374	0.2921	110		no
GCA_002302225_1_ASM230222v1_ST42	GCA_002302225	387	4041000	0.2861	42		no
GCA_002302245_1_ASM230224v1_ST42	GCA_002302245	202	4077722	0.2847	42		no
GCA_002302265_1_ASM230226v1_ST42	GCA_002302265	634	4008507	0.287	42		no
GCA_002302285_1_ASM230228v1_ST3	GCA_002302285	88	4128812	0.2886	3		no
GCA_002302305_1_ASM230230v1_ST42	GCA_002302305	116	4069611	0.2848	42		no
GCA_002302465_1_ASM230246v1_ST42	GCA_002302465	170	4036463	0.2845	42		no
GCA_002302585_1_ASM230258v1_ST363	GCA_002302585	293	4183291	0.2872	363		no
GCA_002302685_1_ASM230268v1_ST11	GCA_002302685	451	4113486	0.2919	11		no
GCA_002302725_1_ASM230272v1_ST2	GCA_002302725	104	4173008	0.2851	2		no
GCA_002302745_1_ASM230274v1_ST42	GCA_002302745	341	4032958	0.2851	42		no
GCA_002302755_1_ASM230275v1_ST97	GCA_002302755	158	4418761	0.2829	97		no
GCA_002302765_1_ASM230276v1_ST1	GCA_002302765	142	4140686	0.2855	1		no
GCA_002302795_1_ASM230279v1_ST58	GCA_002302795	132	4209033	0.2844	58		no
GCA_002302805_1_ASM230280v1_ST2	GCA_002302805	92	4148739	0.2863	2		no
GCA_002302835_1_ASM230283v1_ST43	GCA_002302835	302	4254784	0.2868	43		no
GCA_002302845_1_ASM230284v1_ST364	GCA_002302845	408	4071635	0.2865	364		no
GCA_002302865_1_ASM230286v1_ST3	GCA_002302865	410	4349124	0.2954	3		no
GCA_002302885_1_ASM230288v1_ST15	GCA_002302885	223	4063663	0.285	15		no
GCA_002302905_1_ASM230290v1_ST59	GCA_002302905	388	4201497	0.2879	59		no
GCA_002302925_1_ASM230292v1_ST42	GCA_002302925	147	4101347	0.287	42		no
GCA_002302945_1_ASM230294v1_ST37	GCA_002302945	321	4179041	0.2869	37		no
GCA_002302975_1_ASM230297v1_ST103	GCA_002302975	308	4169960	0.285	103		no
GCA_002302985_1_ASM230298v1_ST42	GCA_002302985	1185	3967225	0.2919	42		no
GCA_002303005_1_ASM230300v1_ST8	GCA_002303005	269	4051045	0.2831	8		no
GCA_002303025_1_ASM230302v1_ST42	GCA_002303025	526	4060983	0.2882	42		no
GCA_002303045_1_ASM230304v1_ST37	GCA_002303045	122	4198488	0.2862	37		no
GCA_002303075_1_ASM230307v1_ST746	GCA_002303075	447	4213699	0.2894	746		no
GCA_002303085_1_ASM230308v1_ST6	GCA_002303085	224	4329291	0.2862	6		no
GCA_002303105_1_ASM230310v1_ST365	GCA_002303105	454	4397851	0.2869	365		no
GCA_002303125_1_ASM230312v1_ST15	GCA_002303125	186	4277963	0.287	15		no
GCA_002303155_1_ASM230315v1_ST37	GCA_002303155	492	4277346	0.2875	37		no
GCA_002303165_1_ASM230316v1_ST1	GCA_002303165	148	4129048	0.2853	1		no
GCA_002303185_1_ASM230318v1_ST2	GCA_002303185	258	4128272	0.2867	2		no
GCA_002303215_1_ASM230321v1_ST2	GCA_002303215	372	4263039	0.292	2		no
GCA_002303225_1_ASM230322v1_ST2	GCA_002303225	1032	4020058	0.2911	2		no
GCA_002303245_1_ASM230324v1_ST28	GCA_002303245	141	4096936	0.2859	28		no
GCA_002303305_1_ASM230330v1_ST11	GCA_002303305	132	3958605	0.2851	11		no
GCA_002303325_1_ASM230332v1_ST42	GCA_002303325	78	4048406	0.2844	42		no
GCA_002303345_1_ASM230334v1_ST42	GCA_002303345	72	4091641	0.286	42		no
GCA_002303365_1_ASM230336v1_ST10	GCA_002303365	620	4293394	0.2849	10		no
GCA_002303385_1_ASM230338v1_STnovel	GCA_002303385	104	4154076	0.289	novel		no
GCA_002303415_1_ASM230341v1_ST367	GCA_002303415	282	4379705	0.2932	367		no
GCA_002303425_1_ASM230342v1_ST11	GCA_002303425	165	4026332	0.2856	11		no
GCA_002303445_1_ASM230344v1_ST43	GCA_002303445	105	4221582	0.2841	43		no
GCA_002303465_1_ASM230346v1_ST53	GCA_002303465	250	4120966	0.2846	53		no
GCA_002303485_1_ASM230348v1_ST37	GCA_002303485	206	4174257	0.286	37		no
GCA_002303505_1_ASM230350v1_ST10	GCA_002303505	131	4342698	0.283	10		no
GCA_002303525_1_ASM230352v1_ST10	GCA_002303525	905	4670715	0.2974	10		no
GCA_002303545_1_ASM230354v1_ST37	GCA_002303545	359	4224778	0.2868	37		no
GCA_002303575_1_ASM230357v1_STnovel	GCA_002303575	271	4339103	0.2912	novel		no
GCA_002303585_1_ASM230358v1_ST13	GCA_002303585	83	4216201	0.2848	13		no
GCA_002303605_1_ASM230360v1_ST2	GCA_002303605	361	4198923	0.2877	2		no
GCA_002303635_1_ASM230363v1_ST110	GCA_002303635	157	4147623	0.2863	110		no
GCA_002303655_1_ASM230365v1_ST58	GCA_002303655	151	4182475	0.286	58		no
GCA_002303675_1_ASM230367v1_ST58	GCA_002303675	162	4195997	0.2857	58		no
GCA_002303695_1_ASM230369v1_ST367	GCA_002303695	157	4391011	0.2927	367		no
GCA_002303715_1_ASM230371v1_ST42	GCA_002303715	129	4070488	0.2847	42		no
GCA_002304245_1_ASM230424v1_ST42	GCA_002304245	304	4021750	0.2852	42		no
GCA_002304255_1_ASM230425v1_ST42	GCA_002304255	137	4126257	0.2866	42		no
GCA_002304265_1_ASM230426v1_ST43	GCA_002304265	82	4216230	0.2829	43		no
GCA_002304575_1_ASM230457v1_ST55	GCA_002304575	82	4098207	0.2847	55		no
GCA_002304585_1_ASM230458v1_ST8	GCA_002304585	83	4050855	0.2827	8		no
GCA_002335485_1_ASM233548v1_ST1	GCA_002335485	94	4217149	0.2835	1		no
GCA_002352505_1_K40_RF17.1_ST11	GCA_002352505	93	3938559	0.2837	11		no
GCA_002352515_1_K40_RC10.1_ST6	GCA_002352515	196	4387948	0.285	6		no
GCA_002412385_1_K40_5754.1_ST11	GCA_002412385	93	3945736	0.2837	11		no
GCA_002812585_1_ASM281258v1_ST1	GCA_002812585	1	4190038	0.2873	1		no
GCA_002812605_1_ASM281260v1_ST42	GCA_002812605	1	4110080	0.2869	42		no
GCA_002812625_1_ASM281262v1_ST2	GCA_002812625	1	4188456	0.2885	2		no
GCA_002891495_1_ASM289149v1_ST41	GCA_002891495	51	4282787	0.2837	41		no
GCA_002891605_1_ASM289160v1_ST638	GCA_002891605	84	4144242	0.2828	638		no
GCA_002891615_1_ASM289161v1_ST41	GCA_002891615	64	4208917	0.285	41		no
GCA_002891625_1_ASM289162v1_ST154	GCA_002891625	77	4268222	0.2817	154		no
GCA_002939335_1_ASM293933v1_ST2	GCA_002939335	57	3961210	0.2828	2		no
GCA_002939365_1_ASM293936v1_ST2	GCA_002939365	127	4160193	0.284	2		no
GCA_002939425_1_ASM293942v1_STnovel	GCA_002939425	42	4030034	0.2825	novel		no
GCA_002940825_1_ASM294082v1_ST37	GCA_002940825	229	4390681	0.2867	37		no
GCA_002940845_1_ASM294084v1_ST2	GCA_002940845	249	4283325	0.285	2		no
GCA_002940865_1_ASM294086v1_ST3	GCA_002940865	230	4126808	0.286	3		no
GCA_002940885_1_ASM294088v1_ST8	GCA_002940885	231	4075389	0.2835	8		no
GCA_002940905_1_ASM294090v1_ST54	GCA_002940905	301	4212322	0.2909	54		no
GCA_002945415_1_ASM294541v1_ST1	GCA_002945415	1	4119484	0.2862	1		no
GCA_002945515_1_ASM294551v1_ST1	GCA_002945515	1	4201330	0.2887	1		no
GCA_002945665_1_ASM294566v1_ST1	GCA_002945665	1	4119604	0.2862	1		no
GCA_002945755_1_ASM294575v1_ST1	GCA_002945755	1	4177956	0.2874	1		no
GCA_002945855_1_ASM294585v1_ST1	GCA_002945855	1	4119932	0.2862	1		no
GCA_002945945_1_ASM294594v1_ST1	GCA_002945945	1	4119720	0.2862	1		no
GCA_002946035_1_ASM294603v1_ST1	GCA_002946035	1	4119749	0.2862	1		no
GCA_002946135_1_ASM294613v1_ST1	GCA_002946135	1	4120065	0.2862	1		no
GCA_002946195_1_ASM294619v1_ST1	GCA_002946195	1	4119929	0.2862	1		no
GCA_002946515_2_ASM294651v2_ST11	GCA_002946515	1	4093143	0.2912	11		no
GCA_002946535_2_ASM294653v2_ST11	GCA_002946535	1	4093147	0.2912	11		no
GCA_002946555_2_ASM294655v2_ST11	GCA_002946555	1	4093145	0.2912	11		no
GCA_002954015_1_ASM295401v1_ST3	GCA_002954015	3	4315250	0.2873	3		no
GCA_002954285_1_ASM295428v1_ST1	GCA_002954285	51	4126645	0.2847	1		no
GCA_002954305_1_ASM295430v1_ST67	GCA_002954305	53	4063268	0.2837	67		no
GCA_003013435_1_ASM301343v1_ST2	GCA_003013435	105	4250602	0.2857	2		no
GCA_003044135_1_ASM304413v1_ST139	GCA_003044135	258	4030095	0.2835	139		no
GCA_003044155_1_ASM304415v1_ST139	GCA_003044155	244	4046410	0.2836	139		no
GCA_003095675_1_ASM309567v1_ST37	GCA_003095675	3	4474333	0.2885	37		no
GCA_003313545_1_ASM331354v1_ST1	GCA_003313545	1	4229698	0.2905	1		no
GCA_003313565_1_ASM331356v1_ST54	GCA_003313565	1	4263997	0.2915	54		no
GCA_003313585_1_ASM331358v1_ST1	GCA_003313585	1	4229629	0.2905	1		no
GCA_003324015_1_ASM332401v1_ST37	GCA_003324015	65	4229048	0.2854	37		no
GCA_003324025_1_ASM332402v1_ST37	GCA_003324025	96	4197923	0.2846	37		no
GCA_003324035_1_ASM332403v1_ST37	GCA_003324035	56	4228660	0.2851	37		no
GCA_003324075_1_ASM332407v1_STnovel	GCA_003324075	1353	3991878	0.2881	novel		no
GCA_003326835_1_ASM332683v1_ST37	GCA_003326835	58	4249656	0.2847	37		no
GCA_003326845_1_ASM332684v1_ST37	GCA_003326845	62	4210280	0.2859	37		no
GCA_003326875_1_ASM332687v1_ST37	GCA_003326875	59	4139722	0.2849	37		no
GCA_003326885_1_ASM332688v1_ST81	GCA_003326885	52	4259545	0.2864	81		no
GCA_003326915_1_ASM332691v1_ST37	GCA_003326915	63	4211608	0.2851	37		no
GCA_003326935_1_ASM332693v1_ST37	GCA_003326935	61	4099906	0.2856	37		no
GCA_003326945_1_ASM332694v1_ST37	GCA_003326945	300	4206564	0.2855	37		no
GCA_003326965_1_ASM332696v1_ST37	GCA_003326965	61	4126991	0.2848	37		no
GCA_003326985_1_ASM332698v1_ST81	GCA_003326985	58	4248215	0.2849	81		no
GCA_003327015_1_ASM332701v1_ST37	GCA_003327015	60	4225872	0.2853	37		no
GCA_003327025_1_ASM332702v1_ST37	GCA_003327025	60	4210800	0.2848	37		no
GCA_003327055_1_ASM332705v1_ST37	GCA_003327055	65	4304711	0.2869	37		no
GCA_003327065_1_ASM332706v1_ST37	GCA_003327065	66	4257298	0.2866	37		no
GCA_003327105_1_ASM332710v1_ST37	GCA_003327105	78	4223364	0.2851	37		no
GCA_003327115_1_ASM332711v1_ST37	GCA_003327115	59	4139722	0.2849	37		no
GCA_003327145_1_ASM332714v1_ST37	GCA_003327145	58	4320309	0.2889	37		no
GCA_003327165_1_ASM332716v1_ST37	GCA_003327165	59	4224838	0.286	37		no
GCA_003327185_1_ASM332718v1_ST37	GCA_003327185	64	4229879	0.2851	37		no
GCA_003327205_1_ASM332720v1_ST37	GCA_003327205	209	4267721	0.286	37		no
GCA_003327215_1_ASM332721v1_ST37	GCA_003327215	67	4279323	0.2862	37		no
GCA_003327245_1_ASM332724v1_ST37	GCA_003327245	150	4216353	0.286	37		no
GCA_003327265_1_ASM332726v1_ST37	GCA_003327265	96	4197923	0.2846	37		no
GCA_003327305_1_ASM332730v1_ST35	GCA_003327305	531	4120911	0.2884	35		no
GCA_003327325_1_ASM332732v1_ST37	GCA_003327325	65	4266507	0.2874	37		no
GCA_003327345_1_ASM332734v1_ST37	GCA_003327345	82	4314083	0.2888	37		no
GCA_003327365_1_ASM332736v1_ST37	GCA_003327365	95	4322645	0.2891	37		no
GCA_003327385_1_ASM332738v1_ST332	GCA_003327385	92	4102795	0.283	332		no
GCA_003327755_1_ASM332775v1_ST37	GCA_003327755	108	4266026	0.2858	37		no
GCA_003328455_1_ASM332845v1_ST81	GCA_003328455	61	4242385	0.285	81		no
GCA_003456975_1_ASM345697v1_ST5	GCA_003456975	1	4247015	0.2898	5		no
GCA_003457015_1_ASM345701v1_ST5	GCA_003457015	1	4253785	0.2898	5		no
GCA_003481965_1_ASM348196v1_ST103	GCA_003481965	1	4175826	0.2858	103		no
GCA_003482035_1_ASM348203v1_ST1	GCA_003482035	1	4205365	0.2877	1		no
GCA_003482065_1_ASM348206v1_ST48	GCA_003482065	1	4122585	0.2899	48		no
GCA_003482165_1_ASM348216v1_ST11	GCA_003482165	1	4139418	0.2921	11		no
GCA_003482255_1_ASM348225v1_ST37	GCA_003482255	1	4209547	0.2879	37		no
GCA_003482305_1_ASM348230v1_ST39	GCA_003482305	1	4111235	0.2864	39		no
GCA_003482325_1_ASM348232v1_ST83	GCA_003482325	1	4114585	0.2863	83		no
GCA_003482365_1_ASM348236v1_ST11	GCA_003482365	1	4071596	0.2905	11		no
GCA_003490105_1_ASM349010v1_ST701	GCA_003490105	1	4214812	0.2852	701		no
GCA_003597775_1_ASM359777v1_ST1	GCA_003597775	1	4108203	0.288	1		no
GCA_003597795_1_ASM359779v1_ST1	GCA_003597795	1	4221948	0.2886	1		no
GCA_003597815_1_ASM359781v1_ST1	GCA_003597815	1	4174373	0.2874	1		no
GCA_003597835_1_ASM359783v1_ST1	GCA_003597835	1	4119431	0.2884	1		no
GCA_003597855_1_ASM359785v1_ST21	GCA_003597855	1	4091287	0.2854	21		no
GCA_003597875_1_ASM359787v1_ST110	GCA_003597875	1	4144005	0.2877	110		no
GCA_003597895_1_ASM359789v1_ST1	GCA_003597895	1	4182371	0.2886	1		no
GCA_003597915_1_ASM359791v1_ST1	GCA_003597915	1	4174406	0.2873	1		no
GCA_003625415_1_ASM362541v1_ST1	GCA_003625415	244	4190005	0.2894	1		no
GCA_003625425_1_ASM362542v1_ST1	GCA_003625425	91	4133468	0.2861	1		no
GCA_003625435_1_ASM362543v1_ST1	GCA_003625435	165	4156207	0.2871	1		no
GCA_003697205_1_ASM369720v1_ST11	GCA_003697205	1	4049580	0.2874	11		no
GCA_003697225_1_ASM369722v1_ST11	GCA_003697225	2	4077502	0.2882	11		no
GCA_003697245_1_ASM369724v1_ST11	GCA_003697245	2	4105481	0.2888	11		no
GCA_003862565_1_ASM386256v1_ST2	GCA_003862565	68	4148700	0.2857	2		no
GCA_003862575_1_ASM386257v1_ST44	GCA_003862575	98	4507135	0.2842	44		no
GCA_003862595_1_ASM386259v1_ST53	GCA_003862595	85	4071580	0.2835	53		no
GCA_003862635_1_ASM386263v1_ST42	GCA_003862635	58	4045057	0.2845	42		no
GCA_003862655_1_ASM386265v1_ST2	GCA_003862655	91	4190974	0.2858	2		no
GCA_003862665_1_ASM386266v1_ST6	GCA_003862665	71	4327508	0.2861	6		no
GCA_003862685_1_ASM386268v1_ST1	GCA_003862685	87	4127337	0.2863	1		no
GCA_003862705_1_ASM386270v1_ST13	GCA_003862705	75	4132808	0.2843	13		no
GCA_003862735_1_ASM386273v1_ST2	GCA_003862735	106	4269186	0.286	2		no
GCA_003862755_1_ASM386275v1_ST3	GCA_003862755	62	4100161	0.285	3		no
GCA_003862765_1_ASM386276v1_ST42	GCA_003862765	274	4001798	0.283	42		no
GCA_003862785_1_ASM386278v1_ST2	GCA_003862785	59	4086452	0.2857	2		no
GCA_003862815_1_ASM386281v1_ST10	GCA_003862815	74	4197264	0.2828	10		no
GCA_003862835_1_ASM386283v1_ST53	GCA_003862835	70	4039175	0.2824	53		no
GCA_003862855_1_ASM386285v1_ST2	GCA_003862855	93	4184549	0.2857	2		no
GCA_003862865_1_ASM386286v1_ST42	GCA_003862865	248	3999818	0.2831	42		no
GCA_003862885_1_ASM386288v1_ST43	GCA_003862885	61	4086721	0.2822	43		no
GCA_003862895_1_ASM386289v1_STnovel	GCA_003862895	148	4055773	0.2844	novel		no
GCA_003862935_1_ASM386293v1_ST100	GCA_003862935	56	4099207	0.2833	100		no
GCA_003862945_1_ASM386294v1_ST3	GCA_003862945	133	4037177	0.2849	3		no
GCA_003862965_1_ASM386296v1_ST53	GCA_003862965	173	4051318	0.2832	53		no
GCA_003862975_1_ASM386297v1_ST48	GCA_003862975	603	4049788	0.285	48		no
GCA_003863005_1_ASM386300v1_ST34	GCA_003863005	70	4003244	0.2844	34		no
GCA_003863035_1_ASM386303v1_ST1	GCA_003863035	76	4096146	0.2847	1		no
GCA_003863045_1_ASM386304v1_ST42	GCA_003863045	57	4020572	0.2835	42		no
GCA_003863055_1_ASM386305v1_ST1	GCA_003863055	77	4073138	0.2838	1		no
GCA_003863075_1_ASM386307v1_ST1	GCA_003863075	72	4088557	0.285	1		no
GCA_003863105_1_ASM386310v1_ST2	GCA_003863105	89	4145290	0.2856	2		no
GCA_003863135_1_ASM386313v1_ST43	GCA_003863135	67	4115223	0.2829	43		no
GCA_003863145_1_ASM386314v1_ST1	GCA_003863145	86	4087059	0.2847	1		no
GCA_003863155_1_ASM386315v1_ST2	GCA_003863155	107	4269376	0.286	2		no
GCA_003863195_1_ASM386319v1_ST1	GCA_003863195	416	4090418	0.2843	1		no
GCA_003863205_1_ASM386320v1_ST6	GCA_003863205	146	4341058	0.2843	6		no
GCA_003863235_1_ASM386323v1_ST42	GCA_003863235	52	4059774	0.2844	42		no
GCA_003863255_1_ASM386325v1_STnovel	GCA_003863255	702	4057516	0.2831	novel		no
GCA_003863265_1_ASM386326v1_ST42	GCA_003863265	66	4075027	0.2851	42		no
GCA_003863275_1_ASM386327v1_ST1	GCA_003863275	86	4142203	0.2863	1		no
GCA_003863305_1_ASM386330v1_ST55	GCA_003863305	82	4117132	0.2833	55		no
GCA_003932635_1_ASM393263v1_ST54	GCA_003932635	80	4212496	0.2895	54		no
GCA_003932645_1_ASM393264v1_ST21	GCA_003932645	64	4019474	0.2826	21		no
GCA_003932675_1_ASM393267v1_ST8	GCA_003932675	72	4248640	0.2814	8		no
GCA_003932695_1_ASM393269v1_ST1	GCA_003932695	78	4089165	0.2846	1		no
GCA_004120475_1_PDT000432230.1_ST8	GCA_004120475	254	4061141	0.2833	8		no
GCA_004120495_1_PDT000433870.1_ST28	GCA_004120495	158	4050811	0.2847	28		no
GCA_004120515_1_PDT000432240.1_ST43	GCA_004120515	71	4221082	0.283	43		no
GCA_004313745_1_ASM431374v1_ST81	GCA_004313745	75	4260438	0.2856	81		no
GCA_004313765_1_ASM431376v1_ST27	GCA_004313765	360	4102912	0.2869	27		no
GCA_004313785_1_ASM431378v1_ST81	GCA_004313785	377	4110205	0.2858	81		no
GCA_004313805_1_ASM431380v1_ST81	GCA_004313805	279	4179732	0.2853	81		no
GCA_004313825_1_ASM431382v1_ST17	GCA_004313825	395	4126011	0.2869	17		no
GCA_004313845_1_ASM431384v1_ST100	GCA_004313845	526	3922278	0.2867	100		no
GCA_004313865_1_ASM431386v1_STtruncated	GCA_004313865	572	4011556	0.2872	truncated		no
GCA_004313885_1_ASM431388v1_ST2	GCA_004313885	369	4033467	0.2873	2		no
GCA_004313905_1_ASM431390v1_ST2	GCA_004313905	557	3985134	0.2859	2		no
GCA_004313925_1_ASM431392v1_ST8	GCA_004313925	553	3848408	0.2851	8		no
GCA_004313945_1_ASM431394v1_ST2	GCA_004313945	551	3957969	0.2888	2		no
GCA_004313965_1_ASM431396v1_ST27	GCA_004313965	226	4110032	0.2868	27		no
GCA_004313985_1_ASM431398v1_ST27	GCA_004313985	97	4165926	0.2861	27		no
GCA_004314005_1_ASM431400v1_ST8	GCA_004314005	366	3985032	0.2846	8		no
GCA_004314025_1_ASM431402v1_ST13	GCA_004314025	287	4149551	0.2862	13		no
GCA_004314045_1_ASM431404v1_ST8	GCA_004314045	108	4158367	0.2829	8		no
GCA_004314065_1_ASM431406v1_ST183	GCA_004314065	422	3980191	0.287	183		no
GCA_004314085_1_ASM431408v1_ST13	GCA_004314085	108	4233175	0.2858	13		no
GCA_004314105_1_ASM431410v1_ST8	GCA_004314105	589	3951788	0.2863	8		no
GCA_004314125_1_ASM431412v1_ST2	GCA_004314125	447	3979457	0.2861	2		no
GCA_004314145_1_ASM431414v1_ST8	GCA_004314145	324	3974401	0.2833	8		no
GCA_004314165_1_ASM431416v1_ST81	GCA_004314165	346	4108785	0.2855	81		no
GCA_004314185_1_ASM431418v1_ST17	GCA_004314185	191	4206178	0.2856	17		no
GCA_004314205_1_ASM431420v1_STtruncated	GCA_004314205	153	4171133	0.2837	truncated		no
GCA_004314225_1_ASM431422v1_ST183	GCA_004314225	548	3988122	0.2869	183		no
GCA_004314245_1_ASM431424v1_ST8	GCA_004314245	66	4063161	0.2833	8		no
GCA_004314265_1_ASM431426v1_ST183	GCA_004314265	59	4111976	0.285	183		no
GCA_004314285_1_ASM431428v1_ST183	GCA_004314285	321	4060294	0.2856	183		no
GCA_004314305_1_ASM431430v1_ST17	GCA_004314305	447	4128237	0.2865	17		no
GCA_004314325_1_ASM431432v1_ST37	GCA_004314325	457	4023550	0.2866	37		no
GCA_004314345_1_ASM431434v1_ST17	GCA_004314345	474	4110440	0.287	17		no
GCA_004314365_1_ASM431436v1_ST183	GCA_004314365	58	4111735	0.285	183		no
GCA_004314385_1_ASM431438v1_ST26	GCA_004314385	65	4250557	0.2884	26		no
GCA_004314405_1_ASM431440v1_ST8	GCA_004314405	61	4036451	0.2823	8		no
GCA_004314425_1_ASM431442v1_ST183	GCA_004314425	90	4094126	0.2849	183		no
GCA_004314445_1_ASM431444v1_ST2	GCA_004314445	96	4005130	0.2849	2		no
GCA_004314465_1_ASM431446v1_ST2	GCA_004314465	106	4101840	0.2861	2		no
GCA_004314485_1_ASM431448v1_ST37	GCA_004314485	66	4143319	0.2849	37		no
GCA_004314505_1_ASM431450v1_ST5	GCA_004314505	95	4000502	0.2846	5		no
GCA_004314525_1_ASM431452v1_ST183	GCA_004314525	99	4101827	0.2851	183		no
GCA_004314545_1_ASM431454v1_ST3	GCA_004314545	169	4035297	0.2863	3		no
GCA_004314565_1_ASM431456v1_ST17	GCA_004314565	156	4219112	0.2849	17		no
GCA_004314585_1_ASM431458v1_ST470	GCA_004314585	110	4133227	0.2843	470		no
GCA_004314605_1_ASM431460v1_ST17	GCA_004314605	103	4232122	0.2848	17		no
GCA_004314625_1_ASM431462v1_ST2	GCA_004314625	169	3985634	0.285	2		no
GCA_004314645_1_ASM431464v1_ST470	GCA_004314645	90	4157644	0.2841	470		no
GCA_004314665_1_ASM431466v1_ST2	GCA_004314665	114	4098216	0.2863	2		no
GCA_004314685_1_ASM431468v1_ST81	GCA_004314685	135	4137464	0.2848	81		no
GCA_004314705_1_ASM431470v1_ST14	GCA_004314705	122	4160519	0.2848	14		no
GCA_004314725_1_ASM431472v1_ST58	GCA_004314725	97	4062856	0.2838	58		no
GCA_004314745_1_ASM431474v1_ST5	GCA_004314745	165	4146097	0.2869	5		no
GCA_004314765_1_ASM431476v1_ST17	GCA_004314765	185	4236931	0.2855	17		no
GCA_004314785_1_ASM431478v1_ST17	GCA_004314785	151	4215772	0.2854	17		no
GCA_004314805_1_ASM431480v1_ST37	GCA_004314805	125	4247242	0.2868	37		no
GCA_004314825_1_ASM431482v1_ST58	GCA_004314825	91	4073006	0.2838	58		no
GCA_004314845_1_ASM431484v1_ST81	GCA_004314845	135	4249496	0.2859	81		no
GCA_004314865_1_ASM431486v1_ST81	GCA_004314865	134	4245371	0.2858	81		no
GCA_004314885_1_ASM431488v1_ST102	GCA_004314885	125	4161823	0.2838	102		no
GCA_004314905_1_ASM431490v1_ST81	GCA_004314905	232	4203387	0.2861	81		no
GCA_004314925_1_ASM431492v1_STtruncated	GCA_004314925	160	4064333	0.2846	truncated		no
GCA_004314945_1_ASM431494v1_ST17	GCA_004314945	176	4213830	0.2853	17		no
GCA_004314965_1_ASM431496v1_ST17	GCA_004314965	239	4228062	0.2854	17		no
GCA_004314985_1_ASM431498v1_ST14	GCA_004314985	193	4140027	0.2847	14		no
GCA_004315005_1_ASM431500v1_ST17	GCA_004315005	203	4202457	0.2856	17		no
GCA_004315025_1_ASM431502v1_ST49	GCA_004315025	129	4094196	0.2863	49		no
GCA_004315045_1_ASM431504v1_ST17	GCA_004315045	130	4224708	0.2852	17		no
GCA_004315065_1_ASM431506v1_ST8	GCA_004315065	105	4017774	0.2831	8		no
GCA_004315085_1_ASM431508v1_ST8	GCA_004315085	137	4010334	0.2832	8		no
GCA_004315105_1_ASM431510v1_ST55	GCA_004315105	66	4112193	0.2833	55		no
GCA_004315125_1_ASM431512v1_ST17	GCA_004315125	277	4194086	0.2857	17		no
GCA_004315145_1_ASM431514v1_ST8	GCA_004315145	172	4040282	0.2825	8		no
GCA_004315165_1_ASM431516v1_ST8	GCA_004315165	130	4046430	0.2825	8		no
GCA_004315185_1_ASM431518v1_ST17	GCA_004315185	153	4177422	0.2852	17		no
GCA_004315205_1_ASM431520v1_ST2	GCA_004315205	133	4104046	0.2864	2		no
GCA_004315225_1_ASM431522v1_ST17	GCA_004315225	181	4235023	0.2853	17		no
GCA_004315245_1_ASM431524v1_ST8	GCA_004315245	57	4019728	0.2831	8		no
GCA_004315265_1_ASM431526v1_ST81	GCA_004315265	157	4142650	0.2851	81		no
GCA_004315285_1_ASM431528v1_ST17	GCA_004315285	139	4287949	0.2855	17		no
GCA_004315305_1_ASM431530v1_ST8	GCA_004315305	109	4036500	0.2824	8		no
GCA_004315325_1_ASM431532v1_ST109	GCA_004315325	141	4074728	0.2859	109		no
GCA_004315345_1_ASM431534v1_STnovel	GCA_004315345	164	4184334	0.2854	novel		no
GCA_004315365_1_ASM431536v1_ST49	GCA_004315365	163	4096049	0.2862	49		no
GCA_004315385_1_ASM431538v1_ST17	GCA_004315385	138	4232357	0.2852	17		no
GCA_004315405_1_ASM431540v1_ST17	GCA_004315405	179	4187458	0.2856	17		no
GCA_004315425_1_ASM431542v1_ST67	GCA_004315425	139	4108474	0.2849	67		no
GCA_004315445_1_ASM431544v1_ST55	GCA_004315445	128	4092960	0.2834	55		no
GCA_004315465_1_ASM431546v1_ST17	GCA_004315465	164	4253628	0.2852	17		no
GCA_004315485_1_ASM431548v1_ST8	GCA_004315485	69	4009816	0.2832	8		no
GCA_004315505_1_ASM431550v1_ST103	GCA_004315505	95	4074234	0.2833	103		no
GCA_004315525_1_ASM431552v1_ST53	GCA_004315525	148	4159299	0.2843	53		no
GCA_004315545_1_ASM431554v1_ST17	GCA_004315545	116	4219731	0.2854	17		no
GCA_004315565_1_ASM431556v1_ST17	GCA_004315565	140	4199729	0.285	17		no
GCA_004315585_1_ASM431558v1_ST17	GCA_004315585	161	4258659	0.2858	17		no
GCA_004315605_1_ASM431560v1_ST17	GCA_004315605	226	4202642	0.2855	17		no
GCA_004315625_1_ASM431562v1_ST17	GCA_004315625	173	4219248	0.2853	17		no
GCA_004315645_1_ASM431564v1_STtruncated	GCA_004315645	213	4228557	0.2861	truncated		no
GCA_004315665_1_ASM431566v1_ST17	GCA_004315665	135	4224826	0.2852	17		no
GCA_004315685_1_ASM431568v1_ST67	GCA_004315685	213	4096435	0.285	67		no
GCA_004315705_1_ASM431570v1_ST15	GCA_004315705	84	4000856	0.283	15		no
GCA_004315725_1_ASM431572v1_ST17	GCA_004315725	115	4212072	0.2843	17		no
GCA_004315745_1_ASM431574v1_ST17	GCA_004315745	156	4253106	0.2854	17		no
GCA_004315765_1_ASM431576v1_ST5	GCA_004315765	155	3995157	0.2851	5		no
GCA_004315785_1_ASM431578v1_ST436	GCA_004315785	98	4342513	0.2861	436		no
GCA_004315805_1_ASM431580v1_ST2	GCA_004315805	134	4121171	0.2866	2		no
GCA_004315825_1_ASM431582v1_ST17	GCA_004315825	117	4273723	0.2852	17		no
GCA_004315845_1_ASM431584v1_ST26	GCA_004315845	114	4205474	0.2878	26		no
GCA_004315865_1_ASM431586v1_ST8	GCA_004315865	100	4043792	0.2828	8		no
GCA_004315885_1_ASM431588v1_ST17	GCA_004315885	186	4233671	0.2866	17		no
GCA_004315905_1_ASM431590v1_ST17	GCA_004315905	170	4188127	0.285	17		no
GCA_004315925_1_ASM431592v1_ST2	GCA_004315925	117	4209837	0.2864	2		no
GCA_004315945_1_ASM431594v1_ST15	GCA_004315945	44	4182549	0.2868	15		no
GCA_004315965_1_ASM431596v1_ST17	GCA_004315965	115	4267332	0.2852	17		no
GCA_004315985_1_ASM431598v1_ST8	GCA_004315985	138	4160140	0.283	8		no
GCA_004316005_1_ASM431600v1_ST17	GCA_004316005	110	4211114	0.2851	17		no
GCA_004316025_1_ASM431602v1_ST81	GCA_004316025	95	4209011	0.285	81		no
GCA_004316045_1_ASM431604v1_ST17	GCA_004316045	116	4208581	0.2849	17		no
GCA_004316065_1_ASM431606v1_ST17	GCA_004316065	112	4299453	0.286	17		no
GCA_004316085_1_ASM431608v1_ST82	GCA_004316085	74	4064071	0.2834	82		no
GCA_004316105_1_ASM431610v1_ST8	GCA_004316105	117	4186148	0.2828	8		no
GCA_004316125_1_ASM431612v1_ST17	GCA_004316125	62	4245198	0.2851	17		no
GCA_004316145_1_ASM431614v1_ST183	GCA_004316145	82	4076276	0.2852	183		no
GCA_004316165_1_ASM431616v1_ST17	GCA_004316165	83	4219272	0.2848	17		no
GCA_004316185_1_ASM431618v1_ST81	GCA_004316185	159	4251750	0.286	81		no
GCA_004316205_1_ASM431620v1_ST17	GCA_004316205	122	4220986	0.2854	17		no
GCA_004316225_1_ASM431622v1_ST2	GCA_004316225	143	4072003	0.2863	2		no
GCA_004316245_1_ASM431624v1_ST17	GCA_004316245	55	4233772	0.285	17		no
GCA_004316265_1_ASM431626v1_ST17	GCA_004316265	108	4213774	0.2844	17		no
GCA_004316285_1_ASM431628v1_ST2	GCA_004316285	141	4099127	0.2867	2		no
GCA_004316305_1_ASM431630v1_ST81	GCA_004316305	101	4165274	0.2858	81		no
GCA_004316325_1_ASM431632v1_ST183	GCA_004316325	129	4129968	0.2851	183		no
GCA_004316345_1_ASM431634v1_ST26	GCA_004316345	132	4209531	0.288	26		no
GCA_004316365_1_ASM431636v1_ST17	GCA_004316365	149	4244529	0.2862	17		no
GCA_004316385_1_ASM431638v1_ST8	GCA_004316385	76	4033531	0.2828	8		no
GCA_004316405_1_ASM431640v1_ST2	GCA_004316405	93	4158464	0.2864	2		no
GCA_004316425_1_ASM431642v1_ST17	GCA_004316425	85	4254686	0.2849	17		no
GCA_004316445_1_ASM431644v1_ST2	GCA_004316445	87	4234278	0.2842	2		no
GCA_004316465_1_ASM431646v1_ST82	GCA_004316465	76	4054118	0.2834	82		no
GCA_004316485_1_ASM431648v1_ST2	GCA_004316485	71	4109878	0.2849	2		no
GCA_004316505_1_ASM431650v1_ST8	GCA_004316505	184	4165338	0.283	8		no
GCA_004316525_1_ASM431652v1_ST17	GCA_004316525	432	4100559	0.2881	17		no
GCA_004316545_1_ASM431654v1_ST8	GCA_004316545	197	4104914	0.2833	8		no
GCA_004316565_1_ASM431656v1_ST8	GCA_004316565	133	4129239	0.2836	8		no
GCA_004316585_1_ASM431658v1_ST2	GCA_004316585	273	4018008	0.2872	2		no
GCA_004316605_1_ASM431660v1_ST55	GCA_004316605	157	3969973	0.2837	55		no
GCA_004316625_1_ASM431662v1_ST17	GCA_004316625	245	4217906	0.2859	17		no
GCA_004316645_1_ASM431664v1_ST17	GCA_004316645	211	4245121	0.2855	17		no
GCA_004316665_1_ASM431666v1_ST81	GCA_004316665	196	4159138	0.2855	81		no
GCA_004316685_1_ASM431668v1_ST81	GCA_004316685	259	4100353	0.2856	81		no
GCA_004316705_1_ASM431670v1_ST2	GCA_004316705	279	4068909	0.2869	2		no
GCA_004316725_1_ASM431672v1_ST15	GCA_004316725	178	4058303	0.2831	15		no
GCA_004316745_1_ASM431674v1_STtruncated	GCA_004316745	303	4180507	0.286	truncated		no
GCA_004316765_1_ASM431676v1_ST2	GCA_004316765	190	4129384	0.2869	2		no
GCA_004316785_1_ASM431678v1_ST2	GCA_004316785	70	4117440	0.2848	2		no
GCA_004316805_1_ASM431680v1_ST8	GCA_004316805	70	4164650	0.2835	8		no
GCA_004316825_1_ASM431682v1_ST17	GCA_004316825	90	4272530	0.2851	17		no
GCA_004316845_1_ASM431684v1_ST2	GCA_004316845	84	4169537	0.2863	2		no
GCA_004316865_1_ASM431686v1_ST17	GCA_004316865	190	4256653	0.2852	17		no
GCA_004316885_1_ASM431688v1_ST81	GCA_004316885	87	4253237	0.2854	81		no
GCA_004316905_1_ASM431690v1_ST183	GCA_004316905	64	4144981	0.2849	183		no
GCA_004316925_1_ASM431692v1_ST81	GCA_004316925	77	4175482	0.2849	81		no
GCA_004316945_1_ASM431694v1_ST109	GCA_004316945	157	4060535	0.2859	109		no
GCA_004316965_1_ASM431696v1_ST81	GCA_004316965	121	4187342	0.2849	81		no
GCA_004316985_1_ASM431698v1_ST17	GCA_004316985	136	4198437	0.2853	17		no
GCA_004317005_1_ASM431700v1_ST17	GCA_004317005	151	4210031	0.2854	17		no
GCA_004317025_1_ASM431702v1_ST17	GCA_004317025	81	4221297	0.2852	17		no
GCA_004317045_1_ASM431704v1_ST17	GCA_004317045	111	4254694	0.2852	17		no
GCA_004317065_1_ASM431706v1_ST17	GCA_004317065	125	4250021	0.2853	17		no
GCA_004317105_1_ASM431710v1_ST2	GCA_004317105	222	4122775	0.2867	2		no
GCA_004317125_1_ASM431712v1_ST2	GCA_004317125	165	4182824	0.2864	2		no
GCA_004317145_1_ASM431714v1_ST183	GCA_004317145	258	4057844	0.2857	183		no
GCA_004317165_1_ASM431716v1_ST183	GCA_004317165	343	4066377	0.2861	183		no
GCA_004317185_1_ASM431718v1_ST81	GCA_004317185	276	4159846	0.2864	81		no
GCA_004317205_1_ASM431720v1_ST81	GCA_004317205	209	4172855	0.2851	81		no
GCA_004317225_1_ASM431722v1_ST81	GCA_004317225	326	4093792	0.2858	81		no
GCA_004317245_1_ASM431724v1_ST17	GCA_004317245	321	4205165	0.286	17		no
GCA_004317265_1_ASM431726v1_STtruncated	GCA_004317265	374	4180461	0.286	truncated		no
GCA_004317285_1_ASM431728v1_ST17	GCA_004317285	583	4082253	0.2873	17		no
GCA_004317305_1_ASM431730v1_ST8	GCA_004317305	257	4122493	0.2823	8		no
GCA_004317325_1_ASM431732v1_ST183	GCA_004317325	369	4063084	0.286	183		no
GCA_004317345_1_ASM431734v1_ST109	GCA_004317345	243	4122650	0.2858	109		no
GCA_004317365_1_ASM431736v1_ST17	GCA_004317365	196	4219306	0.2854	17		no
GCA_004317385_1_ASM431738v1_ST37	GCA_004317385	204	4276895	0.2859	37		no
GCA_004317405_1_ASM431740v1_ST17	GCA_004317405	553	4051088	0.2875	17		no
GCA_004317425_1_ASM431742v1_ST183	GCA_004317425	532	3960147	0.287	183		no
GCA_004317465_1_ASM431746v1_ST3	GCA_004317465	562	4110435	0.2885	3		no
GCA_004317485_1_ASM431748v1_ST8	GCA_004317485	191	4025512	0.2827	8		no
GCA_004317505_1_ASM431750v1_ST81	GCA_004317505	314	4151701	0.2863	81		no
GCA_004317525_1_ASM431752v1_ST17	GCA_004317525	254	4170317	0.2857	17		no
GCA_004317545_1_ASM431754v1_ST8	GCA_004317545	220	4149260	0.2822	8		no
GCA_004317565_1_ASM431756v1_ST17	GCA_004317565	199	4203511	0.2854	17		no
GCA_004317585_1_ASM431758v1_ST17	GCA_004317585	224	4228704	0.2854	17		no
GCA_004317605_1_ASM431760v1_ST8	GCA_004317605	166	4020899	0.283	8		no
GCA_004317625_1_ASM431762v1_STtruncated	GCA_004317625	406	4030488	0.2876	truncated		no
GCA_004317645_1_ASM431764v1_ST48	GCA_004317645	206	4085179	0.2879	48		no
GCA_004317665_1_ASM431766v1_ST17	GCA_004317665	302	4178533	0.2858	17		no
GCA_004317685_1_ASM431768v1_ST8	GCA_004317685	242	4110539	0.2821	8		no
GCA_004317705_1_ASM431770v1_ST2	GCA_004317705	300	4101310	0.287	2		no
GCA_004317725_1_ASM431772v1_ST17	GCA_004317725	184	4206007	0.2853	17		no
GCA_004317745_1_ASM431774v1_ST42	GCA_004317745	154	3986399	0.2836	42		no
GCA_004317765_1_ASM431776v1_ST474	GCA_004317765	138	4486389	0.2821	474		no
GCA_004317785_1_ASM431778v1_ST54	GCA_004317785	602	3879180	0.2919	54		no
GCA_004317805_1_ASM431780v1_ST17	GCA_004317805	133	4205093	0.2853	17		no
GCA_004317825_1_ASM431782v1_ST8	GCA_004317825	117	4071067	0.2826	8		no
GCA_004317845_1_ASM431784v1_ST81	GCA_004317845	134	4110183	0.285	81		no
GCA_004317865_1_ASM431786v1_ST98	GCA_004317865	268	4131092	0.2855	98		no
GCA_004317885_1_ASM431788v1_ST17	GCA_004317885	320	4143385	0.2861	17		no
GCA_004317905_1_ASM431790v1_ST8	GCA_004317905	183	4125467	0.2822	8		no
GCA_004317925_1_ASM431792v1_ST17	GCA_004317925	197	4183958	0.2855	17		no
GCA_004317945_1_ASM431794v1_ST15	GCA_004317945	237	3989507	0.2845	15		no
GCA_004317965_1_ASM431796v1_ST47	GCA_004317965	221	4067868	0.2845	47		no
GCA_004317985_1_ASM431798v1_ST42	GCA_004317985	247	3959306	0.284	42		no
GCA_004318005_1_ASM431800v1_ST6	GCA_004318005	284	4220956	0.2852	6		no
GCA_004318025_1_ASM431802v1_ST17	GCA_004318025	279	4147090	0.286	17		no
GCA_004318045_1_ASM431804v1_ST17	GCA_004318045	268	4215920	0.2865	17		no
GCA_004318065_1_ASM431806v1_ST8	GCA_004318065	242	4100820	0.284	8		no
GCA_004318085_1_ASM431808v1_ST183	GCA_004318085	107	4089260	0.2851	183		no
GCA_004318105_1_ASM431810v1_ST17	GCA_004318105	143	4224148	0.2854	17		no
GCA_004318125_1_ASM431812v1_ST17	GCA_004318125	119	4232952	0.285	17		no
GCA_004318145_1_ASM431814v1_ST17	GCA_004318145	145	4254732	0.2854	17		no
GCA_004318165_1_ASM431816v1_ST2	GCA_004318165	154	4158091	0.2861	2		no
GCA_004318185_1_ASM431818v1_ST55	GCA_004318185	148	4029782	0.2843	55		no
GCA_004318205_1_ASM431820v1_ST15	GCA_004318205	92	4051962	0.2839	15		no
GCA_004318225_1_ASM431822v1_ST17	GCA_004318225	156	4245916	0.2862	17		no
GCA_004318245_1_ASM431824v1_ST17	GCA_004318245	195	4245792	0.2856	17		no
GCA_004318265_1_ASM431826v1_ST17	GCA_004318265	172	4236474	0.2863	17		no
GCA_004318285_1_ASM431828v1_ST81	GCA_004318285	204	4177238	0.2861	81		no
GCA_004318305_1_ASM431830v1_ST37	GCA_004318305	176	4184178	0.2859	37		no
GCA_004318325_1_ASM431832v1_ST1	GCA_004318325	161	4225906	0.2832	1		no
GCA_004318345_1_ASM431834v1_ST183	GCA_004318345	131	4136457	0.2851	183		no
GCA_004318365_1_ASM431836v1_ST183	GCA_004318365	186	4069082	0.2854	183		no
GCA_004318385_1_ASM431838v1_ST2	GCA_004318385	182	4142642	0.2864	2		no
GCA_004318405_1_ASM431840v1_ST48	GCA_004318405	266	4079176	0.2877	48		no
GCA_004318425_1_ASM431842v1_ST48	GCA_004318425	204	4076121	0.2875	48		no
GCA_004318445_1_ASM431844v1_ST37	GCA_004318445	109	4273262	0.2879	37		no
GCA_004318465_1_ASM431846v1_ST1	GCA_004318465	301	4088197	0.2841	1		no
GCA_004318485_1_ASM431848v1_ST17	GCA_004318485	408	4107379	0.2874	17		no
GCA_004318505_1_ASM431850v1_ST17	GCA_004318505	411	4162608	0.2864	17		no
GCA_004318545_1_ASM431854v1_ST183	GCA_004318545	492	3928133	0.2871	183		no
GCA_004318565_1_ASM431856v1_ST11	GCA_004318565	432	3643242	0.2845	11		no
GCA_004318585_1_ASM431858v1_ST103	GCA_004318585	469	3973127	0.2842	103		no
GCA_004318605_1_ASM431860v1_ST55	GCA_004318605	446	3926314	0.2852	55		no
GCA_004318625_1_ASM431862v1_ST2	GCA_004318625	440	4054117	0.2881	2		no
GCA_004318645_1_ASM431864v1_STtruncated	GCA_004318645	502	4071003	0.287	truncated		no
GCA_004318665_1_ASM431866v1_ST183	GCA_004318665	390	3985239	0.2864	183		no
GCA_004318705_1_ASM431870v1_ST35	GCA_004318705	511	4035444	0.2938	35		no
GCA_004318725_1_ASM431872v1_ST59	GCA_004318725	163	3973061	0.2834	59		no
GCA_004318745_1_ASM431874v1_ST8	GCA_004318745	193	4056158	0.2842	8		no
GCA_004318765_1_ASM431876v1_ST2	GCA_004318765	365	4102638	0.2855	2		no
GCA_004318785_1_ASM431878v1_ST11	GCA_004318785	328	3751840	0.2836	11		no
GCA_004318805_1_ASM431880v1_ST103	GCA_004318805	260	4000423	0.2836	103		no
GCA_004318825_1_ASM431882v1_ST17	GCA_004318825	364	4112375	0.2868	17		no
GCA_004318845_1_ASM431884v1_ST2	GCA_004318845	372	3969226	0.2871	2		no
GCA_004318865_1_ASM431886v1_ST8	GCA_004318865	258	4067753	0.284	8		no
GCA_004318885_1_ASM431888v1_ST58	GCA_004318885	232	4019907	0.2844	58		no
GCA_004318905_1_ASM431890v1_ST2	GCA_004318905	297	4006085	0.2871	2		no
GCA_004318925_1_ASM431892v1_ST183	GCA_004318925	410	3966212	0.2868	183		no
GCA_004318945_1_ASM431894v1_ST8	GCA_004318945	331	4089196	0.2848	8		no
GCA_004318965_1_ASM431896v1_ST182	GCA_004318965	324	4016061	0.2852	182		no
GCA_004319005_1_ASM431900v1_ST17	GCA_004319005	400	4130667	0.2871	17		no
GCA_004319025_1_ASM431902v1_ST17	GCA_004319025	230	4143628	0.2855	17		no
GCA_004319045_1_ASM431904v1_ST59	GCA_004319045	209	3948530	0.2839	59		no
GCA_004319065_1_ASM431906v1_ST17	GCA_004319065	227	4160141	0.2859	17		no
GCA_004319085_1_ASM431908v1_ST17	GCA_004319085	353	4096063	0.2865	17		no
GCA_004319105_1_ASM431910v1_ST183	GCA_004319105	382	3988014	0.2863	183		no
GCA_004319125_1_ASM431912v1_ST15	GCA_004319125	343	3948034	0.284	15		no
GCA_004319145_1_ASM431914v1_ST2	GCA_004319145	230	4068041	0.2862	2		no
GCA_004319165_1_ASM431916v1_ST8	GCA_004319165	412	3903256	0.2841	8		no
GCA_004319205_1_ASM431920v1_ST8	GCA_004319205	450	4061579	0.2851	8		no
GCA_004319225_1_ASM431922v1_ST3	GCA_004319225	320	3934409	0.2839	3		no
GCA_004319245_1_ASM431924v1_ST182	GCA_004319245	222	4067566	0.2844	182		no
GCA_004319265_1_ASM431926v1_STtruncated	GCA_004319265	321	4047694	0.2868	truncated		no
GCA_004319285_1_ASM431928v1_ST8	GCA_004319285	301	4027288	0.2841	8		no
GCA_004319305_1_ASM431930v1_ST103	GCA_004319305	314	4048630	0.2843	103		no
GCA_004319325_1_ASM431932v1_ST17	GCA_004319325	272	4240477	0.2859	17		no
GCA_004319345_1_ASM431934v1_ST55	GCA_004319345	194	4064557	0.2842	55		no
GCA_004319365_1_ASM431936v1_ST2	GCA_004319365	262	4089739	0.2871	2		no
GCA_004319385_1_ASM431938v1_ST8	GCA_004319385	255	4058177	0.2839	8		no
GCA_004319405_1_ASM431940v1_ST103	GCA_004319405	327	4057697	0.284	103		no
GCA_004319425_1_ASM431942v1_ST17	GCA_004319425	73	4297732	0.2854	17		no
GCA_004319805_1_ASM431980v1_ST3	GCA_004319805	224	4062555	0.2876	3		no
GCA_004319825_1_ASM431982v1_ST2	GCA_004319825	386	4002417	0.2865	2		no
GCA_004319845_1_ASM431984v1_ST17	GCA_004319845	330	4179585	0.2861	17		no
GCA_004319865_1_ASM431986v1_ST8	GCA_004319865	319	4064312	0.2846	8		no
GCA_004319885_1_ASM431988v1_STtruncated	GCA_004319885	381	3968467	0.2849	truncated		no
GCA_004684385_1_ASM468438v1_ST8	GCA_004684385	202	4253251	0.2845	8		no
GCA_004684395_1_ASM468439v1_ST8	GCA_004684395	281	4239303	0.2817	8		no
GCA_004684405_1_ASM468440v1_ST8	GCA_004684405	342	4239614	0.2819	8		no
GCA_004684415_1_ASM468441v1_ST8	GCA_004684415	266	4179121	0.2825	8		no
GCA_004684465_1_ASM468446v1_ST234	GCA_004684465	270	4155016	0.2831	234		no
GCA_004684475_1_ASM468447v1_ST43	GCA_004684475	270	4269463	0.2852	43		no
GCA_004684485_1_ASM468448v1_ST43	GCA_004684485	312	4267338	0.2855	43		no
GCA_004684495_1_ASM468449v1_ST103	GCA_004684495	232	4068130	0.2828	103		no
GCA_004684515_1_ASM468451v1_ST44	GCA_004684515	146	4354623	0.2853	44		no
GCA_004684565_1_ASM468456v1_ST8	GCA_004684565	101	4265148	0.2814	8		no
GCA_004684575_1_ASM468457v1_ST8	GCA_004684575	87	4238854	0.2823	8		no
GCA_004684585_1_ASM468458v1_ST8	GCA_004684585	88	4184262	0.2822	8		no
GCA_004684595_1_ASM468459v1_ST46	GCA_004684595	99	4252418	0.2859	46		no
GCA_004684645_1_ASM468464v1_ST1	GCA_004684645	127	4042406	0.2836	1		no
GCA_004684655_1_ASM468465v1_ST8	GCA_004684655	69	4165396	0.2824	8		no
GCA_004684665_1_ASM468466v1_ST44	GCA_004684665	129	4357721	0.2853	44		no
GCA_004684675_1_ASM468467v1_ST8	GCA_004684675	79	4080432	0.2823	8		no
GCA_004684695_1_ASM468469v1_ST8	GCA_004684695	103	4264201	0.2824	8		no
GCA_004684745_1_ASM468474v1_ST6	GCA_004684745	92	4308058	0.2846	6		no
GCA_004684755_1_ASM468475v1_ST6	GCA_004684755	95	4299239	0.2844	6		no
GCA_005502205_1_ASM550220v1_ST67	GCA_005502205	98	4221572	0.2839	67		no
GCA_005786645_1_ASM578664v1_ST773	GCA_005786645	115	3966024	0.2838	773		no
GCA_006379335_1_ASM637933v1_ST4	GCA_006379335	3	4107083	0.2853	4		no
GCA_006379355_1_ASM637935v1_ST63	GCA_006379355	2	4177329	0.2888	63		no
GCA_006380825_1_ASM638082v1_ST8	GCA_006380825	4	4155533	0.2851	8		no
GCA_006380835_1_ASM638083v1_ST21	GCA_006380835	7	4135554	0.2856	21		no
GCA_006380875_1_ASM638087v1_ST110	GCA_006380875	2	4210687	0.2878	110		no
GCA_006380895_1_ASM638089v1_ST1	GCA_006380895	11	4192092	0.2882	1		no
GCA_006380905_1_ASM638090v1_ST4	GCA_006380905	2	4094154	0.2854	4		no
GCA_006380915_1_ASM638091v1_ST4	GCA_006380915	3	4118803	0.2853	4		no
GCA_006380955_1_ASM638095v1_ST44	GCA_006380955	3	4451150	0.2883	44		no
GCA_006380975_1_ASM638097v1_ST14	GCA_006380975	9	4445248	0.2866	14		no
GCA_006380995_1_ASM638099v1_ST100	GCA_006380995	4	4167354	0.2861	100		no
GCA_006381005_1_ASM638100v1_ST2	GCA_006381005	2	4292951	0.2885	2		no
GCA_006381025_1_ASM638102v1_ST1	GCA_006381025	3	4204496	0.2876	1		no
GCA_006381045_1_ASM638104v1_ST55	GCA_006381045	6	4390283	0.2853	55		no
GCA_006381075_1_ASM638107v1_ST10	GCA_006381075	7	4498460	0.2856	10		no
GCA_006381095_1_ASM638109v1_ST1	GCA_006381095	3	4231927	0.2881	1		no
GCA_006381115_1_ASM638111v1_ST110	GCA_006381115	3	4244455	0.2881	110		no
GCA_006408235_1_ASM640823v1_ST1	GCA_006408235	2	4121087	0.2879	1		no
GCA_006408255_1_ASM640825v1_ST2	GCA_006408255	4	4306519	0.2891	2		no
GCA_006408285_1_ASM640828v1_ST42	GCA_006408285	2	4221541	0.2891	42		no
GCA_006408325_1_ASM640832v1_ST1	GCA_006408325	2	4233325	0.2886	1		no
GCA_006408335_1_ASM640833v1_ST54	GCA_006408335	3	4361487	0.2931	54		no
GCA_006408375_1_ASM640837v1_ST8	GCA_006408375	3	4103613	0.285	8		no
GCA_006408415_1_ASM640841v1_ST8	GCA_006408415	6	4136145	0.2851	8		no
GCA_006408435_1_ASM640843v1_ST1	GCA_006408435	3	4197090	0.2871	1		no
GCA_006454545_1_ASM645454v1_ST1	GCA_006454545	2	4231817	0.2889	1		no
GCA_006454555_1_ASM645455v1_ST6	GCA_006454555	2	4381066	0.287	6		no
GCA_006454575_1_ASM645457v1_ST42	GCA_006454575	2	4146187	0.2862	42		no
GCA_007000285_1_ASM700028v1_ST103	GCA_007000285	105	4191821	0.284	103		no
GCA_007000295_1_ASM700029v1_ST103	GCA_007000295	79	4187108	0.2837	103		no
GCA_007000385_1_ASM700038v1_ST103	GCA_007000385	75	4186862	0.2838	103		no
GCA_007000395_1_ASM700039v1_ST103	GCA_007000395	77	4186564	0.2838	103		no
GCA_007000415_1_ASM700041v1_ST103	GCA_007000415	142	4203812	0.2841	103		no
GCA_007000425_1_ASM700042v1_ST103	GCA_007000425	83	4186413	0.2838	103		no
GCA_007000435_1_ASM700043v1_ST103	GCA_007000435	77	4186681	0.2838	103		no
GCA_007000475_1_ASM700047v1_ST103	GCA_007000475	107	4194309	0.2839	103		no
GCA_007000505_1_ASM700050v1_ST3	GCA_007000505	200	4128982	0.2882	3		no
GCA_007000515_1_ASM700051v1_ST3	GCA_007000515	214	4127735	0.2882	3		no
GCA_007000525_1_ASM700052v1_ST3	GCA_007000525	99	4120233	0.2881	3		no
GCA_007000555_1_ASM700055v1_ST3	GCA_007000555	142	4127784	0.2882	3		no
GCA_007000575_1_ASM700057v1_ST3	GCA_007000575	97	4121174	0.2881	3		no
GCA_007000585_1_ASM700058v1_ST3	GCA_007000585	173	4121887	0.288	3		no
GCA_007000615_1_ASM700061v1_ST3	GCA_007000615	1065	4069384	0.2941	3		no
GCA_007000635_1_ASM700063v1_ST43	GCA_007000635	519	4157097	0.2835	43		no
GCA_007000645_1_ASM700064v1_ST3	GCA_007000645	93	4177123	0.2907	3		no
GCA_007000655_1_ASM700065v1_ST14	GCA_007000655	340	4104957	0.2851	14		no
GCA_007000675_1_ASM700067v1_ST15	GCA_007000675	185	4191619	0.2851	15		no
GCA_007000725_1_ASM700072v1_ST43	GCA_007000725	232	4189305	0.2829	43		no
GCA_007000735_1_ASM700073v1_ST3	GCA_007000735	149	4255317	0.2883	3		no
GCA_007000755_1_ASM700075v1_ST14	GCA_007000755	602	4108306	0.2861	14		no
GCA_007000775_1_ASM700077v1_ST3	GCA_007000775	929	3958740	0.2882	3		no
GCA_007000785_1_ASM700078v1_ST49	GCA_007000785	1220	4119768	0.2885	49		no
GCA_007000795_1_ASM700079v1_ST42	GCA_007000795	161	4061561	0.2847	42		no
GCA_007000825_1_ASM700082v1_ST46	GCA_007000825	757	4145098	0.2881	46		no
GCA_007000845_1_ASM700084v1_ST15	GCA_007000845	138	4152517	0.2832	15		no
GCA_007000885_1_ASM700088v1_ST14	GCA_007000885	138	4152832	0.2854	14		no
GCA_007000895_1_ASM700089v1_ST3	GCA_007000895	698	4228330	0.2855	3		no
GCA_007000915_1_ASM700091v1_ST15	GCA_007000915	139	4140550	0.2834	15		no
GCA_007000925_1_ASM700092v1_ST15	GCA_007000925	778	4080246	0.2854	15		no
GCA_007000945_1_ASM700094v1_ST42	GCA_007000945	463	4078977	0.2856	42		no
GCA_007000965_1_ASM700096v1_ST15	GCA_007000965	139	4178186	0.2833	15		no
GCA_007001005_1_ASM700100v1_ST14	GCA_007001005	172	4146952	0.2853	14		no
GCA_007001015_1_ASM700101v1_ST2	GCA_007001015	1037	4029419	0.2896	2		no
GCA_007001035_1_ASM700103v1_ST14	GCA_007001035	166	4167835	0.2858	14		no
GCA_007001045_1_ASM700104v1_ST14	GCA_007001045	167	4147608	0.2854	14		no
GCA_007001055_1_ASM700105v1_ST14	GCA_007001055	248	4187171	0.2878	14		no
GCA_007001085_1_ASM700108v1_ST110	GCA_007001085	334	4088074	0.286	110		no
GCA_007001115_1_ASM700111v1_ST14	GCA_007001115	401	4120060	0.286	14		no
GCA_007001125_1_ASM700112v1_ST100	GCA_007001125	61	4122582	0.2833	100		no
GCA_007001155_1_ASM700115v1_ST100	GCA_007001155	844	4062261	0.2854	100		no
GCA_007001175_1_ASM700117v1_ST2	GCA_007001175	223	4153459	0.2868	2		no
GCA_007001185_1_ASM700118v1_ST710	GCA_007001185	103	4068039	0.2834	710		no
GCA_007001195_1_ASM700119v1_ST15	GCA_007001195	369	4189649	0.2849	15		no
GCA_007001225_1_ASM700122v1_ST26	GCA_007001225	206	4283259	0.2882	26		no
GCA_007001255_1_ASM700125v1_ST26	GCA_007001255	1016	4498869	0.2899	26		no
GCA_007001275_1_ASM700127v1_ST26	GCA_007001275	389	4245029	0.2892	26		no
GCA_007001285_1_ASM700128v1_ST26	GCA_007001285	81	4274802	0.2892	26		no
GCA_007001305_1_ASM700130v1_ST3	GCA_007001305	299	4244111	0.285	3		no
GCA_007001325_1_ASM700132v1_ST3	GCA_007001325	215	4246021	0.2848	3		no
GCA_007001365_1_ASM700136v1_ST3	GCA_007001365	67	4254570	0.2841	3		no
GCA_007001375_1_ASM700137v1_ST2	GCA_007001375	274	4058419	0.2857	2		no
GCA_007001395_1_ASM700139v1_ST2	GCA_007001395	207	4091009	0.2856	2		no
GCA_007001405_1_ASM700140v1_ST2	GCA_007001405	130	4078635	0.2852	2		no
GCA_007001425_1_ASM700142v1_ST3	GCA_007001425	280	4241500	0.2851	3		no
GCA_007001435_1_ASM700143v1_ST2	GCA_007001435	165	4074879	0.2854	2		no
GCA_007001485_1_ASM700148v1_ST3	GCA_007001485	107	4119853	0.2881	3		no
GCA_007001495_1_ASM700149v1_ST6	GCA_007001495	140	4362674	0.2848	6		no
GCA_007001505_1_ASM700150v1_ST6	GCA_007001505	141	4364073	0.2849	6		no
GCA_007001545_1_ASM700154v1_ST6	GCA_007001545	110	4361247	0.285	6		no
GCA_007001555_1_ASM700155v1_ST6	GCA_007001555	68	4358685	0.2848	6		no
GCA_007001585_1_ASM700158v1_ST6	GCA_007001585	74	4358131	0.2849	6		no
GCA_007001595_1_ASM700159v1_ST6	GCA_007001595	113	4360576	0.2849	6		no
GCA_007001605_1_ASM700160v1_ST6	GCA_007001605	78	4355628	0.2848	6		no
GCA_007001645_1_ASM700164v1_ST6	GCA_007001645	68	4356804	0.2848	6		no
GCA_007001655_1_ASM700165v1_ST42	GCA_007001655	171	4082420	0.2853	42		no
GCA_007001665_1_ASM700166v1_ST42	GCA_007001665	86	4055225	0.2846	42		no
GCA_007001705_1_ASM700170v1_ST42	GCA_007001705	103	4054654	0.2847	42		no
GCA_007001715_1_ASM700171v1_ST42	GCA_007001715	110	4067541	0.2849	42		no
GCA_007001725_1_ASM700172v1_ST42	GCA_007001725	74	4054377	0.2846	42		no
GCA_007001735_1_ASM700173v1_ST42	GCA_007001735	117	4069612	0.2847	42		no
GCA_007001765_1_ASM700176v1_ST42	GCA_007001765	135	4074022	0.285	42		no
GCA_007001795_1_ASM700179v1_ST42	GCA_007001795	135	4082943	0.2858	42		no
GCA_007001815_1_ASM700181v1_ST53	GCA_007001815	80	4254892	0.2823	53		no
GCA_007001845_1_ASM700184v1_ST53	GCA_007001845	136	4265563	0.2823	53		no
GCA_007001855_1_ASM700185v1_ST53	GCA_007001855	150	4272613	0.2826	53		no
GCA_007001865_1_ASM700186v1_ST53	GCA_007001865	74	4252259	0.2823	53		no
GCA_007001905_1_ASM700190v1_ST53	GCA_007001905	73	4254533	0.2823	53		no
GCA_007001925_1_ASM700192v1_ST53	GCA_007001925	224	4262048	0.2826	53		no
GCA_007001935_1_ASM700193v1_ST53	GCA_007001935	139	4246919	0.2824	53		no
GCA_007001945_1_ASM700194v1_ST29	GCA_007001945	92	4189588	0.2905	29		no
GCA_007001975_1_ASM700197v1_ST29	GCA_007001975	84	4187986	0.2905	29		no
GCA_007001985_1_ASM700198v1_ST53	GCA_007001985	114	4247042	0.2824	53		no
GCA_007002025_1_ASM700202v1_ST29	GCA_007002025	107	4198815	0.2906	29		no
GCA_007002035_1_ASM700203v1_ST29	GCA_007002035	80	4188703	0.2905	29		no
GCA_007002055_1_ASM700205v1_ST29	GCA_007002055	86	4188947	0.2905	29		no
GCA_007002065_1_ASM700206v1_ST29	GCA_007002065	183	4204994	0.2906	29		no
GCA_007002095_1_ASM700209v1_ST29	GCA_007002095	85	4187773	0.2905	29		no
GCA_007002105_1_ASM700210v1_ST29	GCA_007002105	151	4206886	0.2912	29		no
GCA_007002145_1_ASM700214v1_ST1	GCA_007002145	80	4147090	0.2858	1		no
GCA_007002155_1_ASM700215v1_ST1	GCA_007002155	83	4159210	0.2858	1		no
GCA_007002165_1_ASM700216v1_ST1	GCA_007002165	79	4150676	0.2858	1		no
GCA_007002205_1_ASM700220v1_ST1	GCA_007002205	70	4147050	0.2858	1		no
GCA_007002215_1_ASM700221v1_ST1	GCA_007002215	91	4148060	0.2859	1		no
GCA_007002235_1_ASM700223v1_ST1	GCA_007002235	82	4148531	0.2858	1		no
GCA_007002255_1_ASM700225v1_ST1	GCA_007002255	78	4148556	0.2858	1		no
GCA_007002265_1_ASM700226v1_ST1	GCA_007002265	75	4148541	0.2858	1		no
GCA_007002285_1_ASM700228v1_ST2	GCA_007002285	84	4142192	0.2861	2		no
GCA_007002325_1_ASM700232v1_ST2	GCA_007002325	72	4137920	0.286	2		no
GCA_007002345_1_ASM700234v1_ST2	GCA_007002345	65	4139054	0.286	2		no
GCA_007002355_1_ASM700235v1_ST2	GCA_007002355	161	4142787	0.2862	2		no
GCA_007002365_1_ASM700236v1_ST2	GCA_007002365	69	4140034	0.286	2		no
GCA_007002385_1_ASM700238v1_ST2	GCA_007002385	72	4138058	0.286	2		no
GCA_007002415_1_ASM700241v1_ST58	GCA_007002415	138	4120629	0.285	58		no
GCA_007002445_1_ASM700244v1_ST55	GCA_007002445	125	4041713	0.2841	55		no
GCA_007002455_1_ASM700245v1_ST55	GCA_007002455	83	4027905	0.2835	55		no
GCA_007002465_1_ASM700246v1_ST55	GCA_007002465	164	4019627	0.2838	55		no
GCA_007002485_1_ASM700248v1_ST55	GCA_007002485	157	4022176	0.2838	55		no
GCA_007002515_1_ASM700251v1_ST55	GCA_007002515	105	4038271	0.2837	55		no
GCA_007002545_1_ASM700254v1_ST55	GCA_007002545	130	4046581	0.2841	55		no
GCA_007002565_1_ASM700256v1_ST14	GCA_007002565	158	4323249	0.2844	14		no
GCA_007002575_1_ASM700257v1_ST42	GCA_007002575	106	4125056	0.2846	42		no
GCA_007002585_1_ASM700258v1_ST42	GCA_007002585	133	4124237	0.2846	42		no
GCA_007002615_1_ASM700261v1_ST42	GCA_007002615	188	4127387	0.2848	42		no
GCA_007002635_1_ASM700263v1_ST42	GCA_007002635	89	4125874	0.2846	42		no
GCA_007002665_1_ASM700266v1_ST42	GCA_007002665	93	4127579	0.2847	42		no
GCA_007002675_1_ASM700267v1_ST42	GCA_007002675	113	4138822	0.285	42		no
GCA_007002685_1_ASM700268v1_ST42	GCA_007002685	166	4148990	0.2848	42		no
GCA_007002705_1_ASM700270v1_ST42	GCA_007002705	149	4152240	0.2855	42		no
GCA_007113935_1_ASM711393v1_ST26	GCA_007113935	41	4330720	0.2881	26		no
GCA_007113975_1_ASM711397v1_ST26	GCA_007113975	43	4329133	0.288	26		no
GCA_007114005_1_ASM711400v1_ST26	GCA_007114005	40	4329040	0.288	26		no
GCA_007114015_1_ASM711401v1_ST26	GCA_007114015	55	4337217	0.2884	26		no
GCA_007114045_1_ASM711404v1_ST8	GCA_007114045	26	4131764	0.2827	8		no
GCA_007114055_1_ASM711405v1_ST8	GCA_007114055	35	4134353	0.2827	8		no
GCA_007114075_1_ASM711407v1_ST8	GCA_007114075	32	4134550	0.2827	8		no
GCA_007114095_1_ASM711409v1_ST43	GCA_007114095	39	4172002	0.2825	43		no
GCA_007114115_1_ASM711411v1_ST8	GCA_007114115	29	4132200	0.2827	8		no
GCA_007114145_1_ASM711414v1_ST1	GCA_007114145	65	4248842	0.2838	1		no
GCA_007114155_1_ASM711415v1_ST8	GCA_007114155	31	4140590	0.2826	8		no
GCA_007114185_1_ASM711418v1_ST1	GCA_007114185	75	4249822	0.2838	1		no
GCA_007114195_1_ASM711419v1_ST8	GCA_007114195	29	4141644	0.2827	8		no
GCA_007114205_1_ASM711420v1_ST8	GCA_007114205	36	4142543	0.2827	8		no
GCA_007114225_1_ASM711422v1_ST43	GCA_007114225	38	4169210	0.2825	43		no
GCA_007114235_1_ASM711423v1_ST8	GCA_007114235	34	4141955	0.2827	8		no
GCA_007114285_1_ASM711428v1_ST8	GCA_007114285	26	4050319	0.2825	8		no
GCA_007114305_1_ASM711430v1_ST42	GCA_007114305	25	4124196	0.2864	42		no
GCA_007114315_1_ASM711431v1_ST41	GCA_007114315	47	4235507	0.2868	41		no
GCA_007114325_1_ASM711432v1_ST8	GCA_007114325	33	4052867	0.2825	8		no
GCA_007114335_1_ASM711433v1_ST14	GCA_007114335	51	4279202	0.2842	14		no
GCA_007114385_1_ASM711438v1_ST8	GCA_007114385	37	4135872	0.2827	8		no
GCA_007114395_1_ASM711439v1_ST149	GCA_007114395	26	4149514	0.285	149		no
GCA_007114405_1_ASM711440v1_ST149	GCA_007114405	26	4150287	0.285	149		no
GCA_007114415_1_ASM711441v1_ST149	GCA_007114415	28	4149216	0.285	149		no
GCA_007114465_1_ASM711446v1_ST149	GCA_007114465	26	4148335	0.285	149		no
GCA_007114485_1_ASM711448v1_ST41	GCA_007114485	47	4235823	0.2868	41		no
GCA_007114495_1_ASM711449v1_ST1	GCA_007114495	67	4216550	0.2839	1		no
GCA_007114535_1_ASM711453v1_ST1	GCA_007114535	63	4213502	0.284	1		no
GCA_007114555_1_ASM711455v1_ST1	GCA_007114555	78	4171504	0.2836	1		no
GCA_007114585_1_ASM711458v1_ST41	GCA_007114585	82	4282599	0.2869	41		no
GCA_007114595_1_ASM711459v1_ST26	GCA_007114595	45	4345801	0.288	26		no
GCA_007114605_1_ASM711460v1_ST41	GCA_007114605	45	4309225	0.2892	41		no
GCA_007114645_1_ASM711464v1_ST26	GCA_007114645	48	4346081	0.288	26		no
GCA_007114655_1_ASM711465v1_ST14	GCA_007114655	64	4272568	0.284	14		no
GCA_007114685_1_ASM711468v1_ST1	GCA_007114685	83	4248624	0.2838	1		no
GCA_007114695_1_ASM711469v1_ST1	GCA_007114695	76	4248964	0.2838	1		no
GCA_007114705_1_ASM711470v1_ST1	GCA_007114705	71	4250453	0.2837	1		no
GCA_007114725_1_ASM711472v1_ST29	GCA_007114725	64	4219771	0.2897	29		no
GCA_007114735_1_ASM711473v1_ST29	GCA_007114735	66	4221627	0.2896	29		no
GCA_007114785_1_ASM711478v1_ST29	GCA_007114785	62	4218668	0.2897	29		no
GCA_007114805_1_ASM711480v1_ST29	GCA_007114805	57	4220202	0.2896	29		no
GCA_007114815_1_ASM711481v1_ST48	GCA_007114815	54	4132313	0.2847	48		no
GCA_007114825_1_ASM711482v1_ST48	GCA_007114825	54	4132037	0.2847	48		no
GCA_007114835_1_ASM711483v1_ST48	GCA_007114835	51	4129945	0.2847	48		no
GCA_007114885_1_ASM711488v1_ST41	GCA_007114885	51	4315640	0.2896	41		no
GCA_007114905_1_ASM711490v1_ST41	GCA_007114905	48	4309708	0.2892	41		no
GCA_007114915_1_ASM711491v1_ST41	GCA_007114915	45	4309932	0.2892	41		no
GCA_007114935_1_ASM711493v1_ST41	GCA_007114935	48	4309409	0.2892	41		no
GCA_007114945_1_ASM711494v1_ST41	GCA_007114945	45	4310585	0.2893	41		no
GCA_007114985_1_ASM711498v1_ST2	GCA_007114985	35	4139090	0.2862	2		no
GCA_007114995_1_ASM711499v1_ST2	GCA_007114995	39	4138366	0.2862	2		no
GCA_008579085_1_ASM857908v1_ST11	GCA_008579085	85	3975570	0.2857	11		no
GCA_008868185_1_ASM886818v1_ST37	GCA_008868185	297	4076801	0.2839	37		no
GCA_009730495_1_ASM973049v1_ST1	GCA_009730495	1	4178106	0.2874	1		no
GCA_009831175_1_ASM983117v1_ST97	GCA_009831175	105	4131832	0.2844	97		no
GCA_009903385_1_ASM990338v1_ST17	GCA_009903385	2	4397387	0.2876	17		no
GCA_009903395_1_ASM990339v1_ST17	GCA_009903395	2	4334203	0.2876	17		no
GCA_009903465_1_ASM990346v1_ST8	GCA_009903465	2	4160453	0.2867	8		no
GCA_009903485_1_ASM990348v1_ST17	GCA_009903485	6	4396793	0.2883	17		no
GCA_009903495_1_ASM990349v1_ST17	GCA_009903495	2	4396202	0.2879	17		no
GCA_009903525_1_ASM990352v1_ST4	GCA_009903525	2	4087864	0.2853	4		no
GCA_009903535_1_ASM990353v1_ST17	GCA_009903535	5	4390781	0.2878	17		no
GCA_009903545_1_ASM990354v1_ST17	GCA_009903545	3	4344292	0.2875	17		no
GCA_009917325_1_ASM991732v1_ST8	GCA_009917325	78	4122985	0.2831	8		no
GCA_011045515_1_ASM1104551v1_STmissing	GCA_011045515	2	3635185	0.2924	missing		no
GCA_011602815_1_ASM1160281v1_ST34	GCA_011602815	55	4073751	0.2846	34		no
GCA_011812885_1_ASM1181288v1_ST3	GCA_011812885	660	4122150	0.2926	3		no
GCA_011812895_1_ASM1181289v1_ST29	GCA_011812895	777	3855562	0.2922	29		no
GCA_011881435_1_ASM1188143v1_STnovel	GCA_011881435	669	3844788	0.2898	novel		no
GCA_011881445_1_ASM1188144v1_ST554	GCA_011881445	1270	3746057	0.2891	554		no
GCA_011881455_1_ASM1188145v1_ST26	GCA_011881455	741	4018598	0.2925	26		no
GCA_011881465_1_ASM1188146v1_STmissing	GCA_011881465	1179	3742274	0.2957	missing		no
GCA_011881545_1_ASM1188154v1_ST103	GCA_011881545	815	3719640	0.2895	103		no
GCA_011881745_1_ASM1188174v1_ST42	GCA_011881745	1099	3816299	0.2901	42		no
GCA_011882245_1_ASM1188224v1_STtruncated	GCA_011882245	2565	4236558	0.2969	truncated		no
GCA_011882255_1_ASM1188225v1_ST42	GCA_011882255	995	3615614	0.2925	42		no
GCA_011882285_1_ASM1188228v1_ST33	GCA_011882285	645	4105453	0.2859	33		no
GCA_011882295_1_ASM1188229v1_ST8	GCA_011882295	864	3795419	0.2883	8		no
GCA_011882305_1_ASM1188230v1_STmissing	GCA_011882305	1113	3813255	0.2902	missing		no
GCA_012029735_1_ASM1202973v1_ST42	GCA_012029735	237	4157955	0.2864	42		no
GCA_012029835_1_ASM1202983v1_ST48	GCA_012029835	191	4336602	0.2883	48		no
GCA_012029845_1_ASM1202984v1_ST42	GCA_012029845	202	4156766	0.2878	42		no
GCA_012029905_1_ASM1202990v1_ST5	GCA_012029905	229	4045570	0.2867	5		no
GCA_012030125_1_ASM1203012v1_ST2	GCA_012030125	625	4317669	0.2914	2		no
GCA_012030135_1_ASM1203013v1_ST15	GCA_012030135	912	4359978	0.2948	15		no
GCA_012030175_1_ASM1203017v1_ST5	GCA_012030175	351	4172576	0.2882	5		no
GCA_012030445_1_ASM1203044v1_ST2	GCA_012030445	1235	4263517	0.2968	2		no
GCA_012102895_1_ASM1210289v1_ST103	GCA_012102895	240	4082557	0.284	103		no
GCA_012102905_1_ASM1210290v1_ST26	GCA_012102905	155	4302196	0.2882	26		no
GCA_012276915_1_ASM1227691v1_ST42	GCA_012276915	958	4490346	0.3139	42		no
GCA_012276925_1_ASM1227692v1_ST149	GCA_012276925	510	4122348	0.2874	149		no
GCA_012276945_1_ASM1227694v1_ST709	GCA_012276945	253	4120378	0.2853	709		no
GCA_012276965_1_ASM1227696v1_ST14	GCA_012276965	344	4129981	0.2856	14		no
GCA_012277125_1_ASM1227712v1_ST42	GCA_012277125	156	4095847	0.2854	42		no
GCA_012277145_1_ASM1227714v1_ST42	GCA_012277145	102	4085496	0.2848	42		no
GCA_012641505_1_ASM1264150v1_ST34	GCA_012641505	51	4073545	0.2846	34		no
GCA_012952655_1_ASM1295265v1_ST11	GCA_012952655	6	4226733	0.2918	11		no
GCA_012955915_1_ASM1295591v1_ST5	GCA_012955915	411	4069250	0.2856	5		no
GCA_012956705_1_ASM1295670v1_ST667	GCA_012956705	157	4080613	0.2831	667		no
GCA_012956715_1_ASM1295671v1_ST42	GCA_012956715	155	4069506	0.2844	42		no
GCA_014236775_1_ASM1423677v1_ST49	GCA_014236775	1	4198599	0.2883	49		no
GCA_014333625_1_ASM1433362v1_ST4	GCA_014333625	70	4023822	0.2827	4		no
GCA_900002425_1_CD105HS6_ST2	GCA_900002425	251	4078848	0.2843	2		no
GCA_900002435_1_CD105HS9_ST15	GCA_900002435	1	4150738	0.2855	15		no
GCA_900002445_1_CD105HS4_ST49	GCA_900002445	185	4252466	0.2832	49		no
GCA_900002455_1_CD105HS10_ST6	GCA_900002455	230	4254080	0.2838	6		no
GCA_900002465_1_CD105HS27_ST11	GCA_900002465	515	3985572	0.2898	11		no
GCA_900002475_1_CD105HS22_ST2	GCA_900002475	130	4105138	0.2848	2		no
GCA_900002485_1_CD105HS16_ST15	GCA_900002485	173	4153415	0.2855	15		no
GCA_900002495_1_CD105HS26_ST11	GCA_900002495	614	3959653	0.2906	11		no
GCA_900002525_1_CD105HS12_STnovel	GCA_900002525	159	4051221	0.2853	novel		no
GCA_900002535_1_CD105HS8_ST1	GCA_900002535	94	4073110	0.285	1		no
GCA_900002545_1_CD105HS7_STnovel	GCA_900002545	412	4189668	0.2815	novel		no
GCA_900002555_1_CD105HS19_ST29	GCA_900002555	193	3995146	0.2863	29		no
GCA_900005755_1_CD05HE1_ppCDHM1_ST2	GCA_900005755	46	4153465	0.2855	2		no
GCA_900006345_1_CD105HS1_ST54	GCA_900006345	254	4153492	0.287	54		no
GCA_900007545_1_ASM90000754v1_ST1	GCA_900007545	366	4121214	0.2855	1		no
GCA_900007565_1_Peptoclostridium_difficile_ST3	GCA_900007565	263	4381973	0.2876	3		no
GCA_900007625_1_Peptoclostridium_difficile_ST1	GCA_900007625	406	4123693	0.2856	1		no
GCA_900007685_1_Peptoclostridium_difficile_ST1	GCA_900007685	2628	4385300	0.2935	1		no
GCA_900008295_1_Peptoclostridium_difficile_ST1	GCA_900008295	3263	4427144	0.2963	1		no
GCA_900008395_1_Peptoclostridium_difficile_ST1	GCA_900008395	299	4119551	0.2852	1		no
GCA_900008455_1_Peptoclostridium_difficile_ST2	GCA_900008455	326	4143448	0.2861	2		no
GCA_900008495_1_Peptoclostridium_difficile_ST8	GCA_900008495	227	4092228	0.2827	8		no
GCA_900008505_1_Peptoclostridium_difficile_ST42	GCA_900008505	2373	4259634	0.2922	42		no
GCA_900008555_1_Peptoclostridium_difficile_ST3	GCA_900008555	388	4254985	0.2842	3		no
GCA_900008635_1_Peptoclostridium_difficile_ST15	GCA_900008635	323	4113210	0.2846	15		no
GCA_900008715_1_Peptoclostridium_difficile_ST49	GCA_900008715	371	4325943	0.2847	49		no
GCA_900008745_1_Peptoclostridium_difficile_ST11	GCA_900008745	278	3881849	0.2829	11		no
GCA_900008765_1_Peptoclostridium_difficile_ST1	GCA_900008765	296	4122132	0.2851	1		no
GCA_900008775_1_Peptoclostridium_difficile_ST10	GCA_900008775	336	4344794	0.2829	10		no
GCA_900008785_1_Peptoclostridium_difficile_ST396	GCA_900008785	312	4169839	0.2833	396		no
GCA_900008825_1_Peptoclostridium_difficile_ST39	GCA_900008825	2480	4557881	0.2937	39		no
GCA_900009245_1_Peptoclostridium_difficile_ST2	GCA_900009245	351	4200057	0.2865	2		no
GCA_900009405_1_Peptoclostridium_difficile_ST15	GCA_900009405	214	4208030	0.2848	15		no
GCA_900009415_1_Peptoclostridium_difficile_ST55	GCA_900009415	295	4120635	0.284	55		no
GCA_900009735_1_Peptoclostridium_difficile_ST3	GCA_900009735	298	4410951	0.2883	3		no
GCA_900009805_1_Peptoclostridium_difficile_ST15	GCA_900009805	218	4282195	0.2835	15		no
GCA_900009815_1_Peptoclostridium_difficile_ST31	GCA_900009815	4222	4575648	0.2992	31		no
GCA_900010035_1_Peptoclostridium_difficile_ST125	GCA_900010035	2193	4556840	0.2938	125		no
GCA_900010345_1_Peptoclostridium_difficile_ST2	GCA_900010345	339	4202348	0.2863	2		no
GCA_900010395_1_Peptoclostridium_difficile_ST9	GCA_900010395	4741	5186907	0.3104	9		no
GCA_900010485_1_Peptoclostridium_difficile_ST3	GCA_900010485	317	4456714	0.2881	3		no
GCA_900010815_1_Peptoclostridium_difficile_ST1	GCA_900010815	389	4091337	0.2841	1		no
GCA_900010895_1_Peptoclostridium_difficile_ST10	GCA_900010895	264	4420573	0.284	10		no
GCA_900010905_1_Peptoclostridium_difficile_ST2	GCA_900010905	291	4148203	0.2864	2		no
GCA_900010935_1_Peptoclostridium_difficile_ST34	GCA_900010935	376	4098661	0.2857	34		no
GCA_900010955_1_Peptoclostridium_difficile_ST27	GCA_900010955	2990	5044171	0.2978	27		no
GCA_900010975_1_Peptoclostridium_difficile_ST2	GCA_900010975	2616	4341127	0.2959	2		no
GCA_900010995_1_Peptoclostridium_difficile_ST3	GCA_900010995	344	4382319	0.2878	3		no
GCA_900011105_1_Peptoclostridium_difficile_ST1	GCA_900011105	306	4124242	0.2851	1		no
GCA_900011155_1_Peptoclostridium_difficile_ST1	GCA_900011155	2340	4331914	0.2923	1		no
GCA_900011315_1_Peptoclostridium_difficile_ST1	GCA_900011315	2593	4346150	0.2927	1		no
GCA_900011405_1_Peptoclostridium_difficile_ST67	GCA_900011405	4524	4579462	0.2947	67		no
GCA_900011415_1_Peptoclostridium_difficile_ST3	GCA_900011415	263	4402895	0.2877	3		no
GCA_900011695_1_Peptoclostridium_difficile_ST35	GCA_900011695	356	4261962	0.2944	35		no
GCA_900011725_1_Peptoclostridium_difficile_ST2	GCA_900011725	369	4223392	0.2862	2		no
GCA_900011815_1_Peptoclostridium_difficile_ST14	GCA_900011815	245	4175645	0.2848	14		no
GCA_900011825_1_Peptoclostridium_difficile_ST8	GCA_900011825	2345	4365982	0.2891	8		no
GCA_900011885_1_Peptoclostridium_difficile_STnovel	GCA_900011885	2459	4327997	0.2955	novel		no
GCA_900011895_1_Peptoclostridium_difficile_ST624	GCA_900011895	271	4141352	0.2843	624		no
GCA_900011935_1_Peptoclostridium_difficile_ST83	GCA_900011935	3976	4867574	0.3017	83		no
GCA_900011945_1_Peptoclostridium_difficile_ST1	GCA_900011945	376	4132926	0.2856	1		no
GCA_900011965_1_Peptoclostridium_difficile_ST1	GCA_900011965	321	4157070	0.285	1		no
GCA_900011975_1_Peptoclostridium_difficile_ST3	GCA_900011975	261	4197961	0.2863	3		no
GCA_900012005_1_Peptoclostridium_difficile_ST41	GCA_900012005	349	3989196	0.2842	41		no
GCA_900012035_1_Peptoclostridium_difficile_ST1	GCA_900012035	322	4117060	0.2839	1		no
GCA_900012055_1_Peptoclostridium_difficile_ST1	GCA_900012055	339	4114836	0.2853	1		no
GCA_900012065_1_Peptoclostridium_difficile_ST55	GCA_900012065	3810	4444422	0.2939	55		no
GCA_900012085_1_Peptoclostridium_difficile_STtruncated	GCA_900012085	20795	6059111	0.3278	truncated		no
GCA_900012105_1_Peptoclostridium_difficile_ST1	GCA_900012105	340	4124686	0.2853	1		no
GCA_900012125_1_Peptoclostridium_difficile_ST16	GCA_900012125	267	4394265	0.2902	16		no
GCA_900012135_1_Peptoclostridium_difficile_ST26	GCA_900012135	5373	5011471	0.3099	26		no
GCA_900012215_1_Peptoclostridium_difficile_ST83	GCA_900012215	4599	4802075	0.2988	83		no
GCA_900012245_1_Peptoclostridium_difficile_ST27	GCA_900012245	2260	4460420	0.2958	27		no
GCA_900012255_1_Peptoclostridium_difficile_ST2	GCA_900012255	317	4210025	0.2861	2		no
GCA_900012305_1_Peptoclostridium_difficile_ST1	GCA_900012305	266	4156515	0.2859	1		no
GCA_900012365_1_Peptoclostridium_difficile_STtruncated	GCA_900012365	2729	4412571	0.2948	truncated		no
GCA_900012375_1_Peptoclostridium_difficile_ST1	GCA_900012375	295	4108666	0.2841	1		no
GCA_900012445_1_Peptoclostridium_difficile_ST11	GCA_900012445	322	3880153	0.2827	11		no
GCA_900012495_1_Peptoclostridium_difficile_ST1	GCA_900012495	368	4126100	0.2854	1		no
GCA_900012505_1_Peptoclostridium_difficile_ST1	GCA_900012505	461	4111751	0.2858	1		no
GCA_900012765_1_Peptoclostridium_difficile_ST1	GCA_900012765	389	4131249	0.2855	1		no
GCA_900012815_1_Peptoclostridium_difficile_ST10	GCA_900012815	4134	4682090	0.2916	10		no
GCA_900012865_1_Peptoclostridium_difficile_ST1	GCA_900012865	266	4120144	0.2851	1		no
GCA_900013015_1_Peptoclostridium_difficile_ST2	GCA_900013015	5900	4740954	0.3084	2		no
GCA_900013115_1_Peptoclostridium_difficile_ST34	GCA_900013115	213	4123326	0.2847	34		no
GCA_900013185_1_Peptoclostridium_difficile_ST103	GCA_900013185	266	4155773	0.285	103		no
GCA_900013335_1_Peptoclostridium_difficile_ST1	GCA_900013335	324	4131169	0.2854	1		no
GCA_900013385_1_Peptoclostridium_difficile_ST1	GCA_900013385	397	4279441	0.2845	1		no
GCA_900013395_1_Peptoclostridium_difficile_ST1	GCA_900013395	486	4145067	0.2844	1		no
GCA_900013655_1_Peptoclostridium_difficile_ST1	GCA_900013655	315	4176184	0.2863	1		no
GCA_900013705_1_Peptoclostridium_difficile_ST55	GCA_900013705	207	4137011	0.2838	55		no
GCA_900013725_1_Peptoclostridium_difficile_ST14	GCA_900013725	2381	4740937	0.2874	14		no
GCA_900013785_1_Peptoclostridium_difficile_ST3	GCA_900013785	330	4416452	0.2882	3		no
GCA_900013835_1_Peptoclostridium_difficile_ST3	GCA_900013835	2035	4654289	0.2912	3		no
GCA_900013855_1_Peptoclostridium_difficile_ST4	GCA_900013855	315	4014257	0.2834	4		no
GCA_900013895_1_Peptoclostridium_difficile_ST1	GCA_900013895	310	4159239	0.2859	1		no
GCA_900013905_1_Peptoclostridium_difficile_ST3	GCA_900013905	255	4123594	0.2889	3		no
GCA_900013915_1_Peptoclostridium_difficile_ST8	GCA_900013915	280	4239945	0.2824	8		no
GCA_900013935_1_Peptoclostridium_difficile_STtruncated	GCA_900013935	5432	4495696	0.2957	truncated		no
GCA_900014125_1_Peptoclostridium_difficile_ST45	GCA_900014125	2236	4441974	0.298	45		no
GCA_900014165_1_Peptoclostridium_difficile_ST15	GCA_900014165	215	4095701	0.2834	15		no
GCA_900014205_1_Peptoclostridium_difficile_ST83	GCA_900014205	293	4408841	0.2876	83		no
GCA_900014225_1_Peptoclostridium_difficile_ST201	GCA_900014225	261	4068388	0.2867	201		no
GCA_900014265_1_Peptoclostridium_difficile_ST45	GCA_900014265	350	4471452	0.2893	45		no
GCA_900014295_1_Peptoclostridium_difficile_ST1	GCA_900014295	370	4146582	0.2852	1		no
GCA_900014415_1_Peptoclostridium_difficile_ST1	GCA_900014415	470	4115446	0.286	1		no
GCA_900014435_1_Peptoclostridium_difficile_ST49	GCA_900014435	212	4150328	0.2842	49		no
GCA_900014515_1_Peptoclostridium_difficile_ST49	GCA_900014515	289	4143323	0.2847	49		no
GCA_900014585_1_Peptoclostridium_difficile_ST1	GCA_900014585	386	4124447	0.2853	1		no
GCA_900014605_1_Peptoclostridium_difficile_ST11	GCA_900014605	345	3914565	0.2838	11		no
GCA_900014615_1_Peptoclostridium_difficile_ST3	GCA_900014615	233	4088651	0.2875	3		no
GCA_900014645_1_Peptoclostridium_difficile_ST8	GCA_900014645	4090	4380163	0.2944	8		no
GCA_900014655_1_Peptoclostridium_difficile_ST1	GCA_900014655	369	4124988	0.2854	1		no
GCA_900014675_1_Peptoclostridium_difficile_ST54	GCA_900014675	288	4244634	0.2911	54		no
GCA_900014755_1_Peptoclostridium_difficile_ST1	GCA_900014755	325	4130158	0.2853	1		no
GCA_900014795_1_Peptoclostridium_difficile_ST8	GCA_900014795	304	4222858	0.2837	8		no
GCA_900014805_1_Peptoclostridium_difficile_ST3	GCA_900014805	384	4031219	0.2854	3		no
GCA_900014855_1_Peptoclostridium_difficile_ST2	GCA_900014855	294	4099858	0.2851	2		no
GCA_900014905_1_Peptoclostridium_difficile_ST110	GCA_900014905	6300	5062790	0.3101	110		no
GCA_900014935_1_Peptoclostridium_difficile_ST3	GCA_900014935	349	4154792	0.29	3		no
GCA_900014945_1_Peptoclostridium_difficile_ST1	GCA_900014945	343	4130169	0.2852	1		no
GCA_900015045_1_Peptoclostridium_difficile_ST110	GCA_900015045	308	4083960	0.2854	110		no
GCA_900015095_1_Peptoclostridium_difficile_ST2	GCA_900015095	295	4186928	0.2853	2		no
GCA_900015225_1_Peptoclostridium_difficile_ST2	GCA_900015225	355	4209713	0.2863	2		no
GCA_900015265_1_Peptoclostridium_difficile_ST1	GCA_900015265	2118	4414697	0.2959	1		no
GCA_900015315_1_Peptoclostridium_difficile_ST15	GCA_900015315	316	4114870	0.2845	15		no
GCA_900015515_1_Peptoclostridium_difficile_ST37	GCA_900015515	414	4217411	0.2869	37		no
GCA_900015575_1_Peptoclostridium_difficile_ST1	GCA_900015575	369	4116523	0.2856	1		no
GCA_900015675_1_Peptoclostridium_difficile_ST2	GCA_900015675	370	4204351	0.2862	2		no
GCA_900015935_1_Peptoclostridium_difficile_ST1	GCA_900015935	369	4118089	0.2851	1		no
GCA_900016315_1_Peptoclostridium_difficile_ST2	GCA_900016315	301	4103169	0.2863	2		no
GCA_900073115_1_CD105KSE6_ST745	GCA_900073115	124	4262632	0.286	745		no
GCA_900073255_1_CD105KSE2_ST639	GCA_900073255	122	4228132	0.2871	639		no
GCA_900095895_1_ASM90009589v1_ST11	GCA_900095895	2	4082634	0.2874	11		no
GCA_900095905_1_ASM90009590v1_ST11	GCA_900095905	5	4124276	0.2915	11		no
GCA_900095915_1_ASM90009591v1_ST8	GCA_900095915	38	4204840	0.2825	8		no
GCA_900095925_1_ASM90009592v1_ST6	GCA_900095925	34	4314593	0.2844	6		no
GCA_900095935_1_ASM90009593v1_ST3	GCA_900095935	32	4222780	0.2851	3		no
GCA_900095945_1_ASM90009594v1_ST3	GCA_900095945	35	4157882	0.289	3		no
GCA_900095955_1_ASM90009595v1_ST14	GCA_900095955	54	4180382	0.2847	14		no
GCA_900095965_1_ASM90009596v1_ST11	GCA_900095965	57	3965532	0.2874	11		no
GCA_900095975_1_ASM90009597v1_ST8	GCA_900095975	23	4106041	0.284	8		no
GCA_900095985_1_ASM90009598v1_ST1	GCA_900095985	50	4108702	0.2853	1		no
GCA_900095995_1_ASM90009599v1_ST2	GCA_900095995	52	4373749	0.2856	2		no
GCA_900096005_1_ASM90009600v1_ST1	GCA_900096005	55	4244023	0.2883	1		no
GCA_900096015_1_ASM90009601v1_ST6	GCA_900096015	36	4189213	0.2848	6		no
GCA_900096025_1_ASM90009602v1_ST1	GCA_900096025	50	4110234	0.2853	1		no
GCA_900096035_1_ASM90009603v1_ST59	GCA_900096035	30	4177094	0.285	59		no
GCA_900096045_1_ASM90009604v1_ST5	GCA_900096045	70	4085831	0.2868	5		no
GCA_900096055_1_ASM90009605v1_ST54	GCA_900096055	40	4267243	0.2896	54		no
GCA_900096065_1_ASM90009606v1_ST3	GCA_900096065	34	4098803	0.2858	3		no
GCA_900096075_1_ASM90009607v1_ST49	GCA_900096075	42	4300336	0.2838	49		no
GCA_900096085_1_ASM90009608v1_ST29	GCA_900096085	39	4148373	0.2899	29		no
GCA_900096095_1_ASM90009609v1_ST11	GCA_900096095	58	4078479	0.2882	11		no
GCA_900096105_1_ASM90009610v1_ST15	GCA_900096105	34	4193023	0.286	15		no
GCA_900096115_1_ASM90009611v1_ST3	GCA_900096115	27	4097272	0.2858	3		no
GCA_900096125_1_ASM90009612v1_ST56	GCA_900096125	40	4086887	0.2826	56		no
GCA_900096135_1_ASM90009613v1_ST2	GCA_900096135	39	4098936	0.2855	2		no
GCA_900096145_1_ASM90009614v1_ST8	GCA_900096145	31	4257528	0.2816	8		no
GCA_900096155_1_ASM90009615v1_ST15	GCA_900096155	44	4224784	0.2881	15		no
GCA_900096165_1_ASM90009616v1_ST1	GCA_900096165	47	4104398	0.2848	1		no
GCA_900096175_1_ASM90009617v1_ST3	GCA_900096175	29	4196126	0.2855	3		no
GCA_900096185_1_ASM90009618v1_ST49	GCA_900096185	35	4213227	0.2846	49		no
GCA_900096195_1_ASM90009619v1_ST49	GCA_900096195	36	4071512	0.2846	49		no
GCA_900096205_1_ASM90009620v1_ST44	GCA_900096205	58	4419398	0.2852	44		no
GCA_900096215_1_ASM90009621v1_ST15	GCA_900096215	40	4195541	0.286	15		no
GCA_900096225_1_ASM90009622v1_ST10	GCA_900096225	50	4360622	0.283	10		no
GCA_900096235_1_ASM90009623v1_ST59	GCA_900096235	34	4178506	0.285	59		no
GCA_900096245_1_ASM90009624v1_ST2	GCA_900096245	36	4144396	0.2856	2		no
GCA_900096255_1_ASM90009625v1_ST8	GCA_900096255	32	4253835	0.2816	8		no
GCA_900096265_1_ASM90009626v1_ST7	GCA_900096265	42	4063166	0.2877	7		no
GCA_900096275_1_ASM90009627v1_ST29	GCA_900096275	38	4067910	0.2879	29		no
GCA_900096285_1_ASM90009628v1_ST11	GCA_900096285	55	3968125	0.2842	11		no
GCA_900096295_1_ASM90009629v1_ST109	GCA_900096295	37	4058015	0.2843	109		no
GCA_900096305_1_ASM90009630v1_ST2	GCA_900096305	50	4150984	0.2856	2		no
GCA_900096315_1_ASM90009631v1_ST29	GCA_900096315	34	4066391	0.2878	29		no
GCA_900096325_1_ASM90009632v1_ST15	GCA_900096325	44	4253193	0.2867	15		no
GCA_900096335_1_ASM90009633v1_ST15	GCA_900096335	24	4124321	0.2851	15		no
GCA_900096345_1_ASM90009634v1_ST3	GCA_900096345	24	4099023	0.2858	3		no
GCA_900096355_1_ASM90009635v1_ST2	GCA_900096355	49	4154641	0.2856	2		no
GCA_900096365_1_ASM90009636v1_ST11	GCA_900096365	46	3994801	0.2876	11		no
GCA_900096375_1_ASM90009637v1_ST11	GCA_900096375	60	3908804	0.2839	11		no
GCA_900096385_1_ASM90009638v1_ST46	GCA_900096385	44	4477717	0.2855	46		no
GCA_900096395_1_ASM90009639v1_ST15	GCA_900096395	40	4228538	0.2845	15		no
GCA_900096405_1_ASM90009640v1_ST1	GCA_900096405	47	4102707	0.2848	1		no
GCA_900096415_1_ASM90009641v1_ST53	GCA_900096415	39	4141146	0.2823	53		no
GCA_900096425_1_ASM90009642v1_ST8	GCA_900096425	30	4211976	0.2815	8		no
GCA_900096435_1_ASM90009643v1_ST2	GCA_900096435	42	4133361	0.2847	2		no
GCA_900096445_1_ASM90009644v1_ST6	GCA_900096445	56	4463159	0.2837	6		no
GCA_900096455_1_ASM90009645v1_ST2	GCA_900096455	37	4103924	0.2856	2		no
GCA_900096465_1_ASM90009646v1_ST1	GCA_900096465	53	4125079	0.2854	1		no
GCA_900096475_1_ASM90009647v1_ST8	GCA_900096475	42	4255974	0.2816	8		no
GCA_900164015_1_16780_8_22_ST2	GCA_900164015	32	4113326	0.2859	2		no
GCA_900164025_1_16780_8_13_ST7	GCA_900164025	27	4139048	0.2868	7		no
GCA_900164045_1_16780_8_27_ST54	GCA_900164045	50	4336393	0.2902	54		no
GCA_900164055_1_16780_8_26_ST43	GCA_900164055	36	4174860	0.2828	43		no
GCA_900164065_1_16780_8_20_ST15	GCA_900164065	31	4172725	0.2863	15		no
GCA_900164075_1_16780_8_14_ST15	GCA_900164075	27	4069574	0.284	15		no
GCA_900164085_1_16780_8_31_ST2	GCA_900164085	33	4291501	0.2847	2		no
GCA_900164095_1_16780_8_53_ST7	GCA_900164095	44	4248821	0.2877	7		no
GCA_900164105_1_16780_8_28_ST2	GCA_900164105	37	4291619	0.2846	2		no
GCA_900164115_1_16780_8_32_ST26	GCA_900164115	33	4282662	0.2887	26		no
GCA_900164125_1_16780_8_49_ST29	GCA_900164125	29	4080290	0.2875	29		no
GCA_900164135_1_16780_8_47_ST6	GCA_900164135	34	4316578	0.2846	6		no
GCA_900164145_1_16780_8_19_ST15	GCA_900164145	55	4277211	0.287	15		no
GCA_900164155_1_16780_8_7_ST35	GCA_900164155	59	4245048	0.2923	35		no
GCA_900164165_1_16780_8_51_ST9	GCA_900164165	37	4231218	0.287	9		no
GCA_900164175_1_16780_8_21_ST49	GCA_900164175	32	4207671	0.2843	49		no
GCA_900164185_1_16780_8_48_ST2	GCA_900164185	29	4178309	0.2862	2		no
GCA_900164195_1_16780_8_63_ST26	GCA_900164195	28	4282513	0.2875	26		no
GCA_900164205_1_16780_8_8_ST11	GCA_900164205	38	3945589	0.2845	11		no
GCA_900164215_1_16780_8_30_ST2	GCA_900164215	40	4282826	0.2844	2		no
GCA_900164225_1_16780_8_15_ST8	GCA_900164225	29	4321481	0.2821	8		no
GCA_900164245_1_16780_8_50_ST36	GCA_900164245	31	4062673	0.2849	36		no
GCA_900164255_1_16780_8_16_ST46	GCA_900164255	37	4326880	0.286	46		no
GCA_900164265_1_16780_8_52_ST15	GCA_900164265	32	4219480	0.2873	15		no
GCA_900164275_1_16780_8_5_ST10	GCA_900164275	41	4347268	0.2825	10		no
GCA_900164285_1_16780_8_17_ST6	GCA_900164285	40	4431161	0.285	6		no
GCA_900164295_1_16780_8_23_ST48	GCA_900164295	24	4125064	0.2866	48		no
GCA_900164305_1_16780_8_6_ST46	GCA_900164305	32	4326883	0.2861	46		no
GCA_900164325_1_16780_8_9_ST752	GCA_900164325	27	4130133	0.2839	752		no
GCA_900164335_1_16780_8_55_ST15	GCA_900164335	55	4289170	0.2873	15		no
GCA_900164345_1_16780_8_61_ST6	GCA_900164345	26	4366076	0.2848	6		no
GCA_900164355_1_16780_8_29_ST6	GCA_900164355	35	4446093	0.2843	6		no
GCA_900164375_1_16780_8_12_ST54	GCA_900164375	39	4249962	0.2887	54		no
GCA_900164385_1_16780_8_18_ST243	GCA_900164385	357	4448160	0.2847	243		no
GCA_900164395_1_16780_8_25_ST15	GCA_900164395	43	4282865	0.2874	15		no
GCA_900164405_1_16780_8_56_ST3	GCA_900164405	33	4205373	0.2888	3		no
GCA_900164415_1_16780_8_64_ST49	GCA_900164415	37	4257551	0.2858	49		no
GCA_900164425_1_16780_8_62_ST10	GCA_900164425	37	4340537	0.2825	10		no
GCA_900164435_1_16780_8_67_ST11	GCA_900164435	45	3981831	0.2845	11		no
GCA_900164445_1_16780_8_58_ST9	GCA_900164445	39	4222769	0.2871	9		no
GCA_900164455_1_16780_8_57_ST48	GCA_900164455	30	4057998	0.2883	48		no
GCA_900164465_1_16780_8_60_ST7	GCA_900164465	33	4190617	0.2872	7		no
GCA_900164475_1_16780_8_24_ST7	GCA_900164475	40	4191499	0.2878	7		no
GCA_900164485_1_16780_8_59_ST9	GCA_900164485	38	4227925	0.2871	9		no
GCA_900164495_1_16780_8_54_ST29	GCA_900164495	33	4168589	0.2912	29		no
GCA_900164505_1_16780_8_68_ST9	GCA_900164505	41	4308862	0.2872	9		no
GCA_900164515_1_16780_8_69_ST109	GCA_900164515	30	4074943	0.2848	109		no
GCA_900164525_1_16780_8_76_ST109	GCA_900164525	47	4114017	0.2845	109		no
GCA_900164535_1_16780_8_79_ST46	GCA_900164535	38	4325883	0.2861	46		no
GCA_900164545_1_16780_8_80_ST747	GCA_900164545	34	4240298	0.2843	747		no
GCA_900164555_1_16852_2_1_ST11	GCA_900164555	52	4105252	0.2899	11		no
GCA_900164565_1_16780_8_94_ST10	GCA_900164565	34	4338827	0.2824	10		no
GCA_900164575_1_16852_2_2_ST45	GCA_900164575	54	4317067	0.2889	45		no
GCA_900164585_1_16852_2_3_ST2	GCA_900164585	22	4126592	0.2859	2		no
GCA_900164595_1_16852_2_4_ST15	GCA_900164595	35	4203470	0.2859	15		no
GCA_900164605_1_16852_2_5_ST42	GCA_900164605	26	4070644	0.2851	42		no
GCA_900164615_1_16852_2_6_ST48	GCA_900164615	31	4241280	0.286	48		no
GCA_900164625_1_16852_2_10_ST15	GCA_900164625	25	4036206	0.2839	15		no
GCA_900164635_1_16852_2_13_ST103	GCA_900164635	32	4093125	0.283	103		no
GCA_900164645_1_16852_2_11_ST7	GCA_900164645	48	4255504	0.2878	7		no
GCA_900164655_1_16852_2_14_ST37	GCA_900164655	27	4256197	0.2857	37		no
GCA_900164665_1_16852_2_16_ST7	GCA_900164665	31	4164994	0.2877	7		no
GCA_900164675_1_16852_2_17_ST44	GCA_900164675	52	4569562	0.2857	44		no
GCA_900164685_1_16852_2_19_ST15	GCA_900164685	28	4203969	0.2863	15		no
GCA_900164695_1_16852_2_23_ST2	GCA_900164695	26	4112419	0.2858	2		no
GCA_900164705_1_16852_2_27_ST205	GCA_900164705	31	4178517	0.2885	205		no
GCA_900164715_1_16852_2_35_ST15	GCA_900164715	23	4121922	0.2855	15		no
GCA_900164725_1_16852_2_36_ST12	GCA_900164725	45	4244571	0.2839	12		no
GCA_900164735_1_16852_2_37_ST18	GCA_900164735	39	4357659	0.2864	18		no
GCA_900164745_1_16852_2_38_ST7	GCA_900164745	38	4169930	0.287	7		no
GCA_900164755_1_16852_2_39_ST8	GCA_900164755	35	4196007	0.2833	8		no
GCA_900164765_1_16852_2_41_ST7	GCA_900164765	29	4154535	0.2874	7		no
GCA_900164775_1_16852_2_42_ST8	GCA_900164775	26	4065912	0.2825	8		no
GCA_900164785_1_16852_2_43_ST15	GCA_900164785	36	4205910	0.2865	15		no
GCA_900164795_1_16852_2_45_ST14	GCA_900164795	42	4198487	0.2853	14		no
GCA_900164805_1_16852_2_46_ST2	GCA_900164805	29	4100315	0.2852	2		no
GCA_900164815_1_16852_2_47_ST54	GCA_900164815	30	4308716	0.2915	54		no
GCA_900164825_1_16852_2_50_ST44	GCA_900164825	36	4434900	0.2845	44		no
GCA_900164835_1_16852_2_49_ST3	GCA_900164835	30	4196308	0.2855	3		no
GCA_900164845_1_16852_2_48_ST2	GCA_900164845	49	4209694	0.2861	2		no
GCA_900164855_1_16852_2_66_ST2	GCA_900164855	34	4225770	0.2842	2		no
GCA_900164865_1_16852_2_65_ST8	GCA_900164865	33	4320443	0.2826	8		no
GCA_900164875_1_16852_2_67_ST14	GCA_900164875	43	4329146	0.2839	14		no
GCA_900164885_1_16852_2_71_ST29	GCA_900164885	44	4174470	0.2886	29		no
GCA_900164895_1_16852_2_69_ST75	GCA_900164895	56	4320124	0.2832	75		no
GCA_900164905_1_16852_2_72_ST6	GCA_900164905	24	4174393	0.2839	6		no
GCA_900164915_1_16852_2_73_ST10	GCA_900164915	43	4387145	0.2832	10		no
GCA_900164925_1_16852_2_75_ST2	GCA_900164925	32	4195877	0.2866	2		no
GCA_900164935_1_16852_2_74_ST10	GCA_900164935	46	4389239	0.2832	10		no
GCA_900164945_1_16852_2_83_ST54	GCA_900164945	34	4419253	0.2913	54		no
GCA_900164955_1_16852_2_82_ST2	GCA_900164955	29	4165342	0.2859	2		no
GCA_900164965_1_16852_2_84_ST26	GCA_900164965	28	4274243	0.2884	26		no
GCA_900164975_1_16852_2_85_ST55	GCA_900164975	31	4098928	0.2838	55		no
GCA_900164985_1_16852_2_86_ST2	GCA_900164985	32	4199524	0.2844	2		no
GCA_900164995_1_16852_2_87_ST45	GCA_900164995	66	4523817	0.2879	45		no
GCA_900165005_1_16852_2_88_ST15	GCA_900165005	36	4175967	0.2864	15		no
GCA_900165015_1_16852_2_89_ST15	GCA_900165015	23	4045108	0.2831	15		no
GCA_900165025_1_16780_8_1_ST8	GCA_900165025	40	4266439	0.2818	8		no
GCA_900165035_1_16780_8_2_ST14	GCA_900165035	33	4205282	0.2862	14		no
GCA_900165045_1_16780_8_3_ST10	GCA_900165045	38	4359935	0.2828	10		no
GCA_900165055_1_16780_8_4_ST8	GCA_900165055	28	4096161	0.2832	8		no
GCA_900165065_1_16780_8_10_ST48	GCA_900165065	25	4147498	0.2852	48		no
GCA_900165075_1_16780_8_11_ST35	GCA_900165075	41	4300248	0.2923	35		no
GCA_900165085_1_16780_8_33_ST9	GCA_900165085	35	4231324	0.2873	9		no
GCA_900165095_1_16780_8_34_ST2	GCA_900165095	35	4120089	0.2859	2		no
GCA_900165105_1_16780_8_35_ST15	GCA_900165105	40	4210086	0.2862	15		no
GCA_900165115_1_16780_8_36_ST46	GCA_900165115	36	4294414	0.2858	46		no
GCA_900165125_1_16780_8_37_ST2	GCA_900165125	56	4398562	0.2853	2		no
GCA_900165135_1_16780_8_38_ST15	GCA_900165135	65	4252825	0.287	15		no
GCA_900165145_1_16780_8_39_ST2	GCA_900165145	39	4116743	0.2859	2		no
GCA_900165155_1_16780_8_40_ST2	GCA_900165155	49	4405989	0.2853	2		no
GCA_900165165_1_16780_8_41_ST15	GCA_900165165	35	4215047	0.2865	15		no
GCA_900165175_1_16780_8_42_ST15	GCA_900165175	40	4208139	0.2864	15		no
GCA_900165185_1_16780_8_43_ST7	GCA_900165185	38	4147832	0.288	7		no
GCA_900165195_1_16780_8_44_ST15	GCA_900165195	29	4163096	0.2856	15		no
GCA_900165205_1_16780_8_45_ST9	GCA_900165205	33	4222123	0.287	9		no
GCA_900165215_1_16780_8_46_ST2	GCA_900165215	54	4397606	0.2852	2		no
GCA_900165225_1_16780_8_65_ST8	GCA_900165225	30	4185963	0.2819	8		no
GCA_900165235_1_16780_8_66_ST3	GCA_900165235	50	4237225	0.2888	3		no
GCA_900165245_1_16780_8_70_ST2	GCA_900165245	33	4114466	0.2858	2		no
GCA_900165255_1_16780_8_71_ST2	GCA_900165255	28	4081811	0.2852	2		no
GCA_900165265_1_16780_8_72_ST36	GCA_900165265	28	4174911	0.2832	36		no
GCA_900165275_1_16780_8_73_ST16	GCA_900165275	97	4571183	0.2846	16		no
GCA_900165285_1_16780_8_74_ST14	GCA_900165285	41	4190551	0.2858	14		no
GCA_900165295_1_16780_8_78_ST2	GCA_900165295	56	4396137	0.2853	2		no
GCA_900165305_1_16780_8_77_ST9	GCA_900165305	55	4225485	0.2871	9		no
GCA_900165315_1_16780_8_75_ST26	GCA_900165315	27	4320837	0.2885	26		no
GCA_900165325_1_16780_8_81_ST13	GCA_900165325	43	4290419	0.2852	13		no
GCA_900165335_1_16780_8_82_ST254	GCA_900165335	40	4281476	0.2836	254		no
GCA_900165345_1_16780_8_83_ST10	GCA_900165345	37	4294031	0.2825	10		no
GCA_900165355_1_16780_8_84_ST15	GCA_900165355	38	4173270	0.2862	15		no
GCA_900165365_1_16780_8_85_ST29	GCA_900165365	33	4110442	0.2888	29		no
GCA_900165375_1_16780_8_86_ST66	GCA_900165375	30	4250524	0.2851	66		no
GCA_900165385_1_16780_8_91_ST13	GCA_900165385	30	4169585	0.2836	13		no
GCA_900165395_1_16780_8_90_ST66	GCA_900165395	45	4245033	0.2851	66		no
GCA_900165405_1_16780_8_92_ST13	GCA_900165405	48	4172317	0.2836	13		no
GCA_900165415_1_16780_8_89_ST66	GCA_900165415	42	4243278	0.285	66		no
GCA_900165425_1_16780_8_88_ST55	GCA_900165425	36	4078610	0.2835	55		no
GCA_900165435_1_16780_8_93_ST26	GCA_900165435	34	4280213	0.2873	26		no
GCA_900165445_1_16780_8_95_ST26	GCA_900165445	1866	5306342	0.2855	26		no
GCA_900165455_1_16852_2_7_ST48	GCA_900165455	27	4146662	0.2852	48		no
GCA_900165465_1_16852_2_8_ST15	GCA_900165465	25	4011448	0.2831	15		no
GCA_900165475_1_16852_2_9_ST289	GCA_900165475	33	4240856	0.2847	289		no
GCA_900165485_1_16852_2_12_ST7	GCA_900165485	47	4593015	0.2854	7		no
GCA_900165495_1_16852_2_15_ST54	GCA_900165495	32	4421543	0.2916	54		no
GCA_900165505_1_16852_2_20_ST2	GCA_900165505	26	4140268	0.2849	2		no
GCA_900165515_1_16852_2_18_ST2	GCA_900165515	27	4149640	0.2852	2		no
GCA_900165525_1_16852_2_21_ST243	GCA_900165525	27	4084869	0.2834	243		no
GCA_900165535_1_16852_2_22_ST6	GCA_900165535	32	4513376	0.2845	6		no
GCA_900165545_1_16852_2_24_ST243	GCA_900165545	29	4080669	0.2832	243		no
GCA_900165555_1_16852_2_25_ST15	GCA_900165555	40	4233861	0.287	15		no
GCA_900165565_1_16852_2_26_ST49	GCA_900165565	30	4297925	0.2869	49		no
GCA_900165575_1_16852_2_28_ST48	GCA_900165575	29	4144567	0.2851	48		no
GCA_900165585_1_16852_2_29_ST15	GCA_900165585	27	4161988	0.2847	15		no
GCA_900165595_1_16852_2_30_ST6	GCA_900165595	35	4512981	0.2845	6		no
GCA_900165605_1_16852_2_31_ST6	GCA_900165605	28	4512569	0.2845	6		no
GCA_900165615_1_16852_2_33_ST243	GCA_900165615	31	4079714	0.2833	243		no
GCA_900165625_1_16852_2_32_ST6	GCA_900165625	29	4523828	0.2847	6		no
GCA_900165635_1_16852_2_34_ST6	GCA_900165635	29	4513626	0.2845	6		no
GCA_900165645_1_16852_2_51_ST2	GCA_900165645	23	4121104	0.2859	2		no
GCA_900165655_1_16852_2_52_ST8	GCA_900165655	30	4191407	0.2821	8		no
GCA_900165665_1_16852_2_53_ST3	GCA_900165665	36	4189636	0.2889	3		no
GCA_900165675_1_16852_2_54_ST8	GCA_900165675	29	4185547	0.282	8		no
GCA_900165685_1_16852_2_55_ST8	GCA_900165685	33	4194047	0.2822	8		no
GCA_900165695_1_16852_2_56_ST58	GCA_900165695	42	4106181	0.2841	58		no
GCA_900165705_1_16852_2_57_ST8	GCA_900165705	32	4187721	0.2819	8		no
GCA_900165715_1_16852_2_58_ST2	GCA_900165715	29	4121024	0.2857	2		no
GCA_900165725_1_16852_2_59_ST8	GCA_900165725	31	4187433	0.2819	8		no
GCA_900165735_1_16852_2_60_ST8	GCA_900165735	26	4184952	0.282	8		no
GCA_900165745_1_16852_2_61_ST8	GCA_900165745	27	4187935	0.2819	8		no
GCA_900165755_1_16852_2_62_ST3	GCA_900165755	36	4239257	0.2887	3		no
GCA_900165765_1_16852_2_63_ST3	GCA_900165765	42	4237804	0.2887	3		no
GCA_900165775_1_16852_2_64_ST8	GCA_900165775	30	4186963	0.282	8		no
GCA_900165785_1_16852_2_76_ST37	GCA_900165785	25	4218982	0.2867	37		no
GCA_900165795_1_16852_2_77_ST2	GCA_900165795	23	4086466	0.2852	2		no
GCA_900165805_1_16852_2_78_ST8	GCA_900165805	28	4203094	0.2826	8		no
GCA_900165815_1_16852_2_79_ST54	GCA_900165815	35	4258035	0.2908	54		no
GCA_900165825_1_16852_2_80_ST2	GCA_900165825	32	4219108	0.2843	2		no
GCA_900165835_1_16852_2_81_ST26	GCA_900165835	38	4290919	0.2877	26		no
GCA_900165845_1_16852_2_90_ST14	GCA_900165845	33	4200753	0.286	14		no
GCA_900165855_1_16852_2_91_ST8	GCA_900165855	28	4101549	0.2834	8		no
GCA_900165865_1_16852_2_92_ST8	GCA_900165865	30	4098893	0.2832	8		no
GCA_900165875_1_16852_2_93_ST3	GCA_900165875	50	4238718	0.289	3		no
GCA_900165885_1_11670_1_66_ST34	GCA_900165885	32	4012749	0.2843	34		no
GCA_900165895_1_11670_1_27_ST34	GCA_900165895	26	4014727	0.2844	34		no
GCA_900165905_1_11670_1_18_ST34	GCA_900165905	36	4013977	0.2844	34		no
GCA_900165915_1_11670_1_56_ST42	GCA_900165915	25	4079056	0.2858	42		no
GCA_900165925_1_11670_1_28_ST43	GCA_900165925	41	4197119	0.282	43		no
GCA_900165935_1_11670_1_29_ST5	GCA_900165935	54	4157621	0.2871	5		no
GCA_900165945_1_11670_1_68_ST2	GCA_900165945	39	4101999	0.2855	2		no
GCA_900165955_1_11670_1_2_ST43	GCA_900165955	37	4122925	0.2831	43		no
GCA_900165965_1_11670_1_72_ST8	GCA_900165965	27	4079436	0.2825	8		no
GCA_900165975_1_11670_1_4_ST22	GCA_900165975	61	4254923	0.2873	22		no
GCA_900165985_1_11670_1_65_ST55	GCA_900165985	27	4067368	0.2834	55		no
GCA_900165995_1_11670_1_1_ST11	GCA_900165995	60	4032430	0.289	11		no
GCA_900166005_1_11670_1_63_ST5	GCA_900166005	54	4122619	0.2871	5		no
GCA_900166015_1_11670_1_32_ST5	GCA_900166015	47	4124166	0.2871	5		no
GCA_900166025_1_11670_1_52_ST35	GCA_900166025	59	4208917	0.2929	35		no
GCA_900166035_1_11670_1_57_ST8	GCA_900166035	34	4214944	0.2823	8		no
GCA_900166045_1_11670_1_6_ST2	GCA_900166045	42	4127790	0.2846	2		no
GCA_900166055_1_11670_1_30_ST35	GCA_900166055	59	4204129	0.2929	35		no
GCA_900166065_1_11670_1_70_ST11	GCA_900166065	55	3961761	0.2842	11		no
GCA_900166075_1_11670_1_69_ST55	GCA_900166075	28	4068751	0.2833	55		no
GCA_900166085_1_11670_1_25_ST14	GCA_900166085	44	4168771	0.2846	14		no
GCA_900166095_1_11670_1_71_ST2	GCA_900166095	49	4188302	0.2874	2		no
GCA_900166105_1_11670_1_42_ST8	GCA_900166105	35	4251099	0.2815	8		no
GCA_900166115_1_11670_1_48_ST8	GCA_900166115	32	4254308	0.2816	8		no
GCA_900166125_1_11670_1_5_ST6	GCA_900166125	34	4443217	0.2845	6		no
GCA_900166135_1_11670_1_26_ST14	GCA_900166135	41	4293106	0.2847	14		no
GCA_900166145_1_11670_1_34_ST2	GCA_900166145	30	4104407	0.2854	2		no
GCA_900166155_1_11670_1_22_ST14	GCA_900166155	43	4125071	0.2846	14		no
GCA_900166165_1_11670_1_40_ST14	GCA_900166165	46	4223863	0.285	14		no
GCA_900166175_1_11670_1_45_ST6	GCA_900166175	28	4307274	0.2853	6		no
GCA_900166185_1_11670_1_54_ST44	GCA_900166185	41	4215495	0.285	44		no
GCA_900166195_1_11670_1_36_ST3	GCA_900166195	28	4032219	0.2828	3		no
GCA_900166205_1_11670_1_24_ST58	GCA_900166205	38	4061847	0.2838	58		no
GCA_900166215_1_11670_1_55_ST44	GCA_900166215	47	4417523	0.2843	44		no
GCA_900166225_1_11670_1_53_ST8	GCA_900166225	31	4254108	0.2816	8		no
GCA_900166235_1_11670_1_7_ST2	GCA_900166235	32	4132581	0.2847	2		no
GCA_900166245_1_11670_1_23_ST49	GCA_900166245	35	4178020	0.286	49		no
GCA_900166255_1_11670_1_11_ST14	GCA_900166255	51	4202814	0.2854	14		no
GCA_900166265_1_11670_1_67_ST43	GCA_900166265	38	4154464	0.2822	43		no
GCA_900166275_1_11670_1_58_ST8	GCA_900166275	36	4256929	0.2816	8		no
GCA_900166285_1_11670_1_61_ST17	GCA_900166285	32	4196484	0.2845	17		no
GCA_900166295_1_11670_1_46_ST11	GCA_900166295	54	3909083	0.2839	11		no
GCA_900166305_1_11670_1_10_ST42	GCA_900166305	26	4083016	0.2856	42		no
GCA_900166315_1_11670_1_21_ST11	GCA_900166315	54	3925996	0.2843	11		no
GCA_900166325_1_11670_1_47_ST17	GCA_900166325	49	4429426	0.2847	17		no
GCA_900166335_1_11670_1_41_ST6	GCA_900166335	30	4251978	0.2844	6		no
GCA_900166345_1_11670_1_38_ST17	GCA_900166345	36	4414618	0.2851	17		no
GCA_900166355_1_11670_1_15_ST6	GCA_900166355	46	4416842	0.2843	6		no
GCA_900166365_1_11670_1_19_ST2	GCA_900166365	39	4142242	0.2872	2		no
GCA_900166375_1_11670_1_50_ST44	GCA_900166375	68	4326698	0.2856	44		no
GCA_900166385_1_11670_1_33_ST2	GCA_900166385	34	4236825	0.2847	2		no
GCA_900166395_1_11670_1_37_ST56	GCA_900166395	39	4025541	0.2826	56		no
GCA_900166405_1_11670_1_17_ST11	GCA_900166405	55	3839400	0.282	11		no
GCA_900166415_1_11670_1_51_ST2	GCA_900166415	56	4379034	0.285	2		no
GCA_900166425_1_11670_1_62_ST6	GCA_900166425	36	4389592	0.2853	6		no
GCA_900166435_1_11670_1_39_ST2	GCA_900166435	35	4072326	0.2847	2		no
GCA_900166445_1_11670_1_12_ST49	GCA_900166445	38	4183077	0.2848	49		no
GCA_900166455_1_11670_1_60_ST6	GCA_900166455	34	4313723	0.2846	6		no
GCA_900166465_1_11670_1_14_ST2	GCA_900166465	39	4132205	0.2847	2		no
GCA_900166475_1_11670_1_13_ST42	GCA_900166475	23	4076947	0.2858	42		no
GCA_900166485_1_11670_1_49_ST42	GCA_900166485	24	4077061	0.2858	42		no
GCA_900166495_1_11670_1_44_ST8	GCA_900166495	30	4181594	0.2825	8		no
GCA_900166505_1_11670_1_9_ST14	GCA_900166505	53	4224446	0.2851	14		no
GCA_900166515_1_11670_1_59_ST44	GCA_900166515	86	4543729	0.2849	44		no
GCA_900166525_1_11670_1_73_ST2	GCA_900166525	33	4074098	0.2847	2		no
GCA_900166535_1_11670_1_16_ST374	GCA_900166535	52	4155465	0.2837	374		no
GCA_900166545_1_11670_1_35_ST6	GCA_900166545	32	4412624	0.2845	6		no
GCA_900166555_1_11670_1_3_ST11	GCA_900166555	53	3841898	0.282	11		no
GCA_900166565_1_11670_1_64_ST49	GCA_900166565	42	4183977	0.2847	49		no
GCA_900167585_1_16852_2_94_ST8	GCA_900167585	28	4098030	0.2832	8		no
GCA_900167595_1_16780_8_87_ST14	GCA_900167595	45	4196637	0.2854	14		no
GCA_900167615_1_11670_1_20_ST11	GCA_900167615	62	4022263	0.289	11		no
GCA_900167625_1_16852_2_68_ST15	GCA_900167625	54	4286740	0.2872	15		no
GCA_900243085_1_7325_ST1	GCA_900243085	112	4117244	0.2849	1		no
GCA_900243095_1_8785_ST196	GCA_900243095	153	4124564	0.2848	196		no
GCA_900243105_1_8864_ST62	GCA_900243105	101	4052381	0.2832	62		no
GCA_900243115_1_57267_ST193	GCA_900243115	94	4007703	0.2851	193		no
GCA_900243125_1_51680_ST67	GCA_900243125	107	4182582	0.2839	67		no
GCA_900243155_1_2402_ST199	GCA_900243155	96	4135477	0.2825	199		no
GCA_900243175_1_J9965_ST194	GCA_900243175	94	4301625	0.2821	194		no
GCA_900243185_1_R_10870_ST114	GCA_900243185	102	4274661	0.2838	114		no
GCA_900243195_1_CD07-468_ST197	GCA_900243195	105	4112977	0.2849	197		no
GCA_900243205_1_CH6230_ST123	GCA_900243205	264	4117774	0.2841	123		no
GCA_900243215_1_51377_ST11	GCA_900243215	186	4078866	0.2878	11		no
GCA_900243225_1_1470_ST37	GCA_900243225	90	4121504	0.2837	37		no
GCA_900243235_1_CD08-070_ST11	GCA_900243235	106	4019917	0.2886	11		no
GCA_900243245_1_IS_25_ST58	GCA_900243245	148	4161426	0.2837	58		no
GCA_900243255_1_IS_58_ST11	GCA_900243255	134	3987694	0.2847	11		no
GCA_900243265_1_CH6223_ST198	GCA_900243265	152	4247890	0.2844	198		no
GCA_900243275_1_ES130_ST166	GCA_900243275	251	4106935	0.2804	166		no
GCA_900243285_1_SUC36_ST195	GCA_900243285	108	4150540	0.2887	195		no
GCA_900243295_1_WA151_ST167	GCA_900243295	264	3979415	0.2822	167		no
GCA_900243305_1_SE_881_ST11	GCA_900243305	156	3959687	0.2823	11		no
GCA_900243315_1_SE844_ST192	GCA_900243315	144	4279369	0.2834	192		no
GCA_900243325_1_R_11402_ST11	GCA_900243325	200	4025099	0.2847	11		no
GCA_900243345_1_R_9385_ST116	GCA_900243345	95	4030434	0.2825	116		no
GCA_900446965_1_45232_F01_ST14	GCA_900446965	4	4208505	0.2872	14		no
GCA_900447005_1_45296_B02_ST10	GCA_900447005	5	4411825	0.2847	10		no
GCA_900447055_1_45296_C02_ST35	GCA_900447055	4	4467139	0.2943	35		no
GCA_900683845_1_4880_3_10_ST11	GCA_900683845	62	3858835	0.2827	11		no
GCA_900683865_1_4880_3_3_ST11	GCA_900683865	56	3890666	0.2835	11		no
GCA_900683905_1_4880_3_9_ST11	GCA_900683905	69	3883906	0.2833	11		no
GCA_900683915_1_4880_5_1_ST11	GCA_900683915	58	3868649	0.2829	11		no
GCA_900683925_1_4880_5_10_ST11	GCA_900683925	54	3874636	0.2831	11		no
GCA_900683935_1_4880_5_11_ST11	GCA_900683935	62	3866392	0.2828	11		no
GCA_900683945_1_4880_5_2_ST11	GCA_900683945	57	3837868	0.282	11		no
GCA_900684005_1_4880_7_1_ST37	GCA_900684005	48	4238896	0.2875	37		no
GCA_900684025_1_4880_7_2_ST37	GCA_900684025	62	4230235	0.2871	37		no
GCA_900684045_1_4880_7_3_ST37	GCA_900684045	52	4239427	0.2872	37		no
GCA_900684055_1_4880_7_4_ST37	GCA_900684055	61	4235702	0.2872	37		no
GCA_900684065_1_4880_7_5_ST37	GCA_900684065	94	4141432	0.284	37		no
GCA_900684125_1_4995_1_11_ST49	GCA_900684125	37	4342840	0.2851	49		no
GCA_900684135_1_4995_1_2_ST1	GCA_900684135	53	4106983	0.2848	1		no
GCA_900684165_1_4995_1_6_ST1	GCA_900684165	56	4139933	0.2862	1		no
GCA_900684305_1_4995_2_8_ST1	GCA_900684305	51	4124263	0.2851	1		no
GCA_900685245_1_5352_5_1_ST1	GCA_900685245	44	4098609	0.2853	1		no
GCA_900685255_1_5352_3_9_ST633	GCA_900685255	45	4083227	0.2847	633		no
GCA_900685285_1_5352_5_3_ST1	GCA_900685285	44	4111460	0.2855	1		no
GCA_900685585_1_5550_3_11_ST1	GCA_900685585	49	4094478	0.2852	1		no
GCA_900685905_1_5550_7_5_ST1	GCA_900685905	58	4213086	0.2837	1		no
GCA_900686325_1_5578_5_11_ST1	GCA_900686325	49	4216750	0.2895	1		no
GCA_900686855_1_5673_6_4_ST1	GCA_900686855	46	4088019	0.2848	1		no
GCA_900686955_1_5589_7_8_ST1	GCA_900686955	215	5928556	0.2883	1		no
GCA_900687005_1_5673_7_5_ST1	GCA_900687005	47	4113011	0.286	1		no
GCA_900687115_1_5789_3_4_ST1	GCA_900687115	42	4086728	0.2848	1		no
GCA_900687125_1_5789_3_2_ST1	GCA_900687125	47	4087458	0.2846	1		no
GCA_900687235_1_6437_3_19_ST1	GCA_900687235	45	4089710	0.2848	1		no
GCA_900687265_1_6437_3_16_ST1	GCA_900687265	48	4090059	0.2847	1		no
GCA_900687285_1_6437_3_15_ST1	GCA_900687285	47	4092160	0.2849	1		no
GCA_900687405_1_6437_4_10_ST67	GCA_900687405	41	4057710	0.2831	67		no
GCA_900687475_1_6437_4_4_ST1	GCA_900687475	39	4112152	0.2856	1		no
GCA_900687565_1_7614_4_51_ST16	GCA_900687565	39	4312821	0.2884	16		no
GCA_900687575_1_7614_4_57_ST139	GCA_900687575	41	4025312	0.2825	139		no
GCA_900687595_1_7614_4_55_ST33	GCA_900687595	40	4234979	0.2829	33		no
GCA_900687605_1_7614_4_59_ST15	GCA_900687605	36	4097400	0.2843	15		no
GCA_900687625_1_7614_4_62_ST164	GCA_900687625	60	3984948	0.2822	164		no
GCA_900687645_1_7614_4_67_ST6	GCA_900687645	47	4332283	0.2844	6		no
GCA_900687655_1_7614_4_63_ST34	GCA_900687655	58	4146704	0.2844	34		no
GCA_900687665_1_7614_4_66_ST7	GCA_900687665	55	4335612	0.2885	7		no
GCA_900687715_1_7614_4_74_ST7	GCA_900687715	53	4206072	0.2878	7		no
GCA_900687725_1_7614_4_70_ST9	GCA_900687725	47	4218281	0.2869	9		no
GCA_900687775_1_7614_4_49_ST63	GCA_900687775	54	4269626	0.2881	63		no
GCA_900687785_1_7614_4_76_ST7	GCA_900687785	59	4302892	0.2877	7		no
GCA_900687825_1_7614_4_75_ST3	GCA_900687825	51	4188673	0.2885	3		no
GCA_900687915_1_7614_7_12_ST29	GCA_900687915	50	4060789	0.288	29		no
GCA_900687925_1_7614_7_1_ST2	GCA_900687925	48	4099802	0.2854	2		no
GCA_900687935_1_7614_4_92_ST29	GCA_900687935	106	4128865	0.2876	29		no
GCA_900687955_1_7614_4_69_ST12	GCA_900687955	39	4233769	0.2827	12		no
GCA_900687965_1_7614_7_16_ST3	GCA_900687965	44	4096379	0.2858	3		no
GCA_900687975_1_7614_7_15_ST6	GCA_900687975	55	4310153	0.2844	6		no
GCA_900688075_1_7614_7_2_ST15	GCA_900688075	54	4197767	0.2861	15		no
GCA_900688085_1_7614_7_25_ST10	GCA_900688085	67	4351671	0.2828	10		no
GCA_900688105_1_7614_7_30_ST15	GCA_900688105	95	4225077	0.2843	15		no
GCA_900688195_1_7614_7_31_ST53	GCA_900688195	59	4134659	0.2822	53		no
GCA_900688205_1_7614_7_32_ST46	GCA_900688205	73	4476787	0.2856	46		no
GCA_900688245_1_7614_7_44_ST6	GCA_900688245	54	4459866	0.2838	6		no
GCA_900688265_1_7614_7_45_ST53	GCA_900688265	309	4314422	0.2827	53		no
GCA_900688305_1_7614_7_39_ST6	GCA_900688305	96	4459648	0.2835	6		no
GCA_900688315_1_7614_7_38_ST29	GCA_900688315	48	4070229	0.288	29		no
GCA_900688445_1_8080_1_15_ST11	GCA_900688445	68	3969989	0.2862	11		no
GCA_900688505_1_8080_1_23_ST11	GCA_900688505	68	3844724	0.2821	11		no
GCA_900688525_1_8080_1_21_ST11	GCA_900688525	66	3920078	0.2846	11		no
GCA_900688535_1_8080_1_25_ST11	GCA_900688535	57	3840284	0.2821	11		no
GCA_900688555_1_7614_7_46_ST698	GCA_900688555	155	4416792	0.2831	698		no
GCA_900688565_1_7614_7_47_ST26	GCA_900688565	89	4347568	0.2882	26		no
GCA_900688665_1_7614_7_48_ST12	GCA_900688665	53	4093799	0.2834	12		no
GCA_900688705_1_8080_1_16_ST11	GCA_900688705	81	3972856	0.2865	11		no
GCA_900688715_1_8080_1_38_ST11	GCA_900688715	66	3978151	0.287	11		no
GCA_900688725_1_8080_1_18_ST11	GCA_900688725	70	3980178	0.2881	11		no
GCA_900688735_1_8080_1_41_ST11	GCA_900688735	63	3956800	0.2842	11		no
GCA_900688755_1_8080_1_17_ST11	GCA_900688755	67	4002431	0.2886	11		no
GCA_900688775_1_8080_1_44_ST11	GCA_900688775	62	3876660	0.2831	11		no
GCA_900688815_1_8080_1_47_ST11	GCA_900688815	65	3909880	0.284	11		no
GCA_900688835_1_8080_1_46_ST11	GCA_900688835	66	3851189	0.2825	11		no
GCA_900688855_1_8080_1_37_ST11	GCA_900688855	77	4086043	0.2876	11		no
GCA_900688875_1_8080_1_54_ST11	GCA_900688875	69	3960883	0.2868	11		no
GCA_900688885_1_8080_1_6_ST11	GCA_900688885	66	3963828	0.2859	11		no
GCA_900688895_1_8080_1_51_ST11	GCA_900688895	61	3889673	0.2846	11		no
GCA_900688915_1_8080_1_9_ST11	GCA_900688915	66	3964246	0.2858	11		no
GCA_900688925_1_8080_2_10_ST11	GCA_900688925	67	3955792	0.2842	11		no
GCA_900688965_1_8080_2_17_ST11	GCA_900688965	74	3897615	0.2851	11		no
GCA_900688975_1_8080_2_12_ST11	GCA_900688975	60	3940605	0.287	11		no
GCA_900689015_1_8080_2_11_ST11	GCA_900689015	66	3962540	0.2842	11		no
GCA_900689035_1_8080_2_14_ST11	GCA_900689035	73	3943131	0.2831	11		no
GCA_900689055_1_8080_2_20_ST11	GCA_900689055	87	3992567	0.2836	11		no
GCA_900689405_1_8080_2_57_ST11	GCA_900689405	77	3944304	0.2826	11		no
GCA_900689435_1_8080_2_2_ST11	GCA_900689435	80	4074605	0.2885	11		no
GCA_900689445_1_8080_2_59_ST11	GCA_900689445	67	3972118	0.2875	11		no
GCA_900689605_1_8080_2_74_ST2	GCA_900689605	50	4183120	0.2843	2		no
GCA_900689655_1_8080_2_77_ST37	GCA_900689655	50	4100851	0.2835	37		no
GCA_900689705_1_8080_2_81_ST15	GCA_900689705	94	4171327	0.2835	15		no
GCA_900689735_1_8080_2_84_ST15	GCA_900689735	65	4116296	0.2837	15		no
GCA_900689745_1_8080_2_83_ST15	GCA_900689745	88	4251309	0.2866	15		no
GCA_900689755_1_8080_2_89_ST11	GCA_900689755	63	3835328	0.2821	11		no
GCA_900689765_1_8080_2_87_ST11	GCA_900689765	70	4002402	0.2883	11		no
GCA_900689775_1_8080_2_9_ST11	GCA_900689775	70	3999392	0.2883	11		no
GCA_900689825_1_8080_2_96_ST11	GCA_900689825	62	3873811	0.2832	11		no
GCA_900689835_1_8080_2_94_ST11	GCA_900689835	71	3929500	0.2836	11		no
GCA_900689855_1_8080_2_92_ST11	GCA_900689855	65	3981697	0.2839	11		no
GCA_900689945_1_8140_6_18_ST37	GCA_900689945	60	4229678	0.2859	37		no
GCA_900689965_1_8140_6_20_ST37	GCA_900689965	51	4231030	0.2873	37		no
GCA_900690005_1_8140_6_19_ST37	GCA_900690005	53	4100223	0.2835	37		no
GCA_900690015_1_8140_6_22_ST37	GCA_900690015	72	4304670	0.2837	37		no
GCA_900690065_1_8140_6_34_ST37	GCA_900690065	75	4292046	0.2855	37		no
GCA_900690085_1_8140_6_33_ST37	GCA_900690085	75	4288191	0.2854	37		no
GCA_900690145_1_8140_6_40_ST37	GCA_900690145	80	4254052	0.2853	37		no
GCA_900690155_1_8140_6_4_ST37	GCA_900690155	49	4149432	0.2849	37		no
GCA_900690175_1_8140_6_39_ST37	GCA_900690175	56	4207565	0.286	37		no
GCA_900690335_1_8140_6_54_ST37	GCA_900690335	52	4206544	0.2852	37		no
GCA_900690365_1_8140_6_59_ST37	GCA_900690365	52	4209438	0.2852	37		no
GCA_900690385_1_8140_6_62_ST37	GCA_900690385	60	4210679	0.2852	37		no
GCA_900690395_1_8140_6_57_ST37	GCA_900690395	56	4210355	0.2852	37		no
GCA_900690415_1_8140_6_61_ST37	GCA_900690415	57	4208899	0.2852	37		no
GCA_900690425_1_8140_6_60_ST37	GCA_900690425	57	4210782	0.2852	37		no
GCA_900690435_1_8140_6_58_ST37	GCA_900690435	54	4209063	0.2852	37		no
GCA_900690455_1_8140_6_63_ST37	GCA_900690455	59	4206840	0.2852	37		no
GCA_900690475_1_8140_6_69_ST37	GCA_900690475	61	4208930	0.2852	37		no
GCA_900690495_1_8140_6_67_ST37	GCA_900690495	61	4216992	0.2852	37		no
GCA_900690515_1_8140_6_7_ST37	GCA_900690515	54	4173534	0.285	37		no
GCA_900690535_1_8140_6_72_ST37	GCA_900690535	56	4178558	0.2851	37		no
GCA_900690625_1_8140_6_82_ST37	GCA_900690625	51	4170795	0.2852	37		no
GCA_900690635_1_8140_6_84_ST37	GCA_900690635	55	4222318	0.2861	37		no
GCA_900690645_1_8140_6_79_ST37	GCA_900690645	53	4207713	0.2851	37		no
GCA_900690695_1_8140_6_86_ST37	GCA_900690695	55	4256322	0.287	37		no
GCA_900691155_1_9119_3_45_ST167	GCA_900691155	68	4137720	0.281	167		no
GCA_900691505_1_9119_3_80_ST11	GCA_900691505	56	3950124	0.2839	11		no
GCA_900691745_1_9221_1_22_ST11	GCA_900691745	53	3966325	0.2873	11		no
GCA_900691755_1_9221_1_25_ST11	GCA_900691755	49	4025029	0.2886	11		no
GCA_900691805_1_9221_1_32_ST21	GCA_900691805	33	4036414	0.2826	21		no
GCA_900691815_1_9221_1_34_ST21	GCA_900691815	44	4022911	0.2826	21		no
GCA_900691835_1_9221_1_33_ST21	GCA_900691835	31	4030689	0.2826	21		no
GCA_900691855_1_9221_1_41_ST15	GCA_900691855	23	4097140	0.2845	15		no
GCA_900691875_1_9221_1_37_ST2	GCA_900691875	48	4108598	0.2854	2		no
GCA_900691885_1_9221_1_42_ST15	GCA_900691885	43	4258533	0.2868	15		no
GCA_900691915_1_9221_1_44_ST15	GCA_900691915	53	4251999	0.2866	15		no
GCA_900691945_1_9221_1_46_ST15	GCA_900691945	45	4269778	0.2868	15		no
GCA_900691955_1_9221_1_47_ST26	GCA_900691955	31	4232400	0.2875	26		no
GCA_900691975_1_9221_1_35_ST21	GCA_900691975	39	4031609	0.2826	21		no
GCA_900691985_1_9221_1_90_ST11	GCA_900691985	50	3869846	0.283	11		no
GCA_900692015_1_9221_1_49_ST15	GCA_900692015	40	4265001	0.2868	15		no
GCA_900692035_1_9221_1_93_ST11	GCA_900692035	53	3963186	0.2842	11		no
GCA_900692075_1_9221_6_17_ST11	GCA_900692075	57	4015643	0.2888	11		no
GCA_900692085_1_9221_6_15_ST11	GCA_900692085	57	4039241	0.2871	11		no
GCA_900692125_1_9221_6_13_ST11	GCA_900692125	54	4041694	0.2871	11		no
GCA_900692135_1_9221_6_23_ST11	GCA_900692135	53	3966993	0.2873	11		no
GCA_900692155_1_9221_6_20_ST11	GCA_900692155	55	4051010	0.2875	11		no
GCA_900692175_1_9221_6_21_ST11	GCA_900692175	56	4037708	0.289	11		no
GCA_900692195_1_9221_6_30_ST11	GCA_900692195	61	4119486	0.2884	11		no
GCA_900692205_1_9221_6_27_ST11	GCA_900692205	47	3968004	0.2873	11		no
GCA_900692215_1_9221_6_29_ST11	GCA_900692215	56	4124410	0.2884	11		no
GCA_900692235_1_9221_6_26_ST11	GCA_900692235	50	4037643	0.2891	11		no
GCA_900692255_1_9221_6_28_ST11	GCA_900692255	61	4052452	0.2874	11		no
GCA_900692265_1_9221_6_36_ST35	GCA_900692265	24	4041794	0.287	35		no
GCA_900692275_1_9221_6_35_ST161	GCA_900692275	61	3969496	0.2837	161		no
GCA_900692285_1_9221_6_33_ST11	GCA_900692285	68	4124661	0.2884	11		no
GCA_900692295_1_9221_6_38_ST35	GCA_900692295	28	4029737	0.2865	35		no
GCA_900692305_1_9221_6_41_ST35	GCA_900692305	51	4375417	0.294	35		no
GCA_900692315_1_9221_6_40_ST35	GCA_900692315	59	4364221	0.2938	35		no
GCA_900692325_1_9221_6_37_ST35	GCA_900692325	24	4034320	0.2865	35		no
GCA_900692335_1_9221_6_42_ST35	GCA_900692335	73	4365505	0.2937	35		no
GCA_900692345_1_9221_6_39_ST35	GCA_900692345	69	4355420	0.2936	35		no
GCA_900692355_1_9221_6_43_ST35	GCA_900692355	78	4274578	0.2924	35		no
GCA_900692365_1_9221_6_44_ST35	GCA_900692365	88	4355040	0.2936	35		no
GCA_900696735_1_Metronidazole_resistant_Clostridioides_difficile_ST2	GCA_900696735	57	4166212	0.2855	2		no
GCA_900744365_1_PUC47_ST1	GCA_900744365	52	4136356	0.2866	1		no
GCA_900744445_1_PUC51_ST1	GCA_900744445	65	4146668	0.2868	1		no
GCA_900744455_1_PUC99_ST1	GCA_900744455	57	4141590	0.2867	1		no
GCA_900744495_1_PUC347_ST1	GCA_900744495	71	4077757	0.2866	1		no
GCA_900744565_1_PUC577_ST1	GCA_900744565	66	4124972	0.2861	1		no
GCA_901001145_1_5789_3_7_ST1	GCA_901001145	46	4088664	0.2848	1		no
GCA_901001155_1_5578_1_3_ST1	GCA_901001155	49	4084639	0.2847	1		no
GCA_901002005_1_5299_2_12_ST1	GCA_901002005	289	4057965	0.2848	1		no
GCA_901002015_1_4880_5_7_ST11	GCA_901002015	118	3915472	0.2835	11		no
GCA_901002025_1_4880_3_8_ST11	GCA_901002025	201	3877374	0.2831	11		no
GCA_901002035_1_4995_2_4_ST1	GCA_901002035	43	4139072	0.2861	1		no
GCA_901002045_1_4880_7_10_ST1	GCA_901002045	53	4101386	0.2847	1		no
GCA_901002055_1_5187_1_2_ST1	GCA_901002055	56	4098095	0.2847	1		no
GCA_901002065_1_4995_1_9_ST1	GCA_901002065	144	4098207	0.2847	1		no
GCA_901002075_1_4880_7_7_ST37	GCA_901002075	229	4235755	0.2871	37		no
GCA_901002085_1_4995_2_11_ST1	GCA_901002085	38	4110184	0.2852	1		no
GCA_901002095_1_4995_2_2_ST1	GCA_901002095	46	4120685	0.2852	1		no
GCA_901002105_1_5187_1_10_ST1	GCA_901002105	56	4082892	0.2846	1		no
GCA_901002115_1_5295_3_7_ST1	GCA_901002115	79	4080676	0.2846	1		no
GCA_901002125_1_4880_5_9_ST11	GCA_901002125	55	3875479	0.2831	11		no
GCA_901002135_1_4995_2_10_ST1	GCA_901002135	43	4137150	0.2855	1		no
GCA_901002145_1_5299_2_3_ST1	GCA_901002145	53	4092031	0.2847	1		no
GCA_901002155_1_5299_2_7_ST1	GCA_901002155	79	4084614	0.2846	1		no
GCA_901002165_1_5299_2_4_ST1	GCA_901002165	60	4088618	0.2844	1		no
GCA_901002175_1_4880_7_8_ST1	GCA_901002175	241	4120143	0.286	1		no
GCA_901002185_1_4995_1_8_ST1	GCA_901002185	323	4102035	0.2849	1		no
GCA_901002195_1_5295_6_5_ST5	GCA_901002195	78	4396836	0.2865	5		no
GCA_901002205_1_5299_2_8_ST1	GCA_901002205	57	4088308	0.2847	1		no
GCA_901002215_1_5312_1_11_ST1	GCA_901002215	47	4086219	0.2848	1		no
GCA_901002225_1_5312_1_7_ST1	GCA_901002225	59	4079463	0.2846	1		no
GCA_901002235_1_5312_1_5_ST1	GCA_901002235	50	4101092	0.2853	1		no
GCA_901002245_1_5312_1_2_ST1	GCA_901002245	52	4083708	0.2846	1		no
GCA_901002255_1_5312_1_1_ST1	GCA_901002255	55	4096762	0.2852	1		no
GCA_901002265_1_5312_1_3_ST1	GCA_901002265	42	4086198	0.2846	1		no
GCA_901002275_1_5312_1_6_ST1	GCA_901002275	394	4088544	0.2853	1		no
GCA_901002285_1_5312_1_8_ST1	GCA_901002285	46	4088149	0.2847	1		no
GCA_901002295_1_5352_3_7_ST1	GCA_901002295	95	4101862	0.2857	1		no
GCA_901002305_1_5352_3_10_ST1	GCA_901002305	44	4085110	0.2848	1		no
GCA_901002315_1_5352_3_6_ST18	GCA_901002315	194	4249486	0.2866	18		no
GCA_901002325_1_5312_1_9_ST1	GCA_901002325	49	4023617	0.2832	1		no
GCA_901002335_1_5352_3_2_ST1	GCA_901002335	49	4094532	0.285	1		no
GCA_901002345_1_5352_5_10_ST1	GCA_901002345	46	4089081	0.2847	1		no
GCA_901002355_1_5352_3_12_ST10	GCA_901002355	244	4317273	0.2822	10		no
GCA_901002365_1_5352_3_4_ST1	GCA_901002365	46	4093795	0.2849	1		no
GCA_901002375_1_5352_3_5_ST1	GCA_901002375	44	4090744	0.2848	1		no
GCA_901002385_1_5352_5_11_ST1	GCA_901002385	133	4077079	0.2846	1		no
GCA_901002395_1_5352_3_11_ST1	GCA_901002395	51	4079852	0.2846	1		no
GCA_901002405_1_5352_8_10_ST1	GCA_901002405	48	4099945	0.2853	1		no
GCA_901002415_1_5352_8_4_ST1	GCA_901002415	44	4105971	0.2854	1		no
GCA_901002425_1_5352_5_7_ST1	GCA_901002425	58	4083230	0.2847	1		no
GCA_901002435_1_5352_8_5_ST1	GCA_901002435	50	4113432	0.286	1		no
GCA_901002445_1_5550_3_2_ST1	GCA_901002445	46	4082461	0.2846	1		no
GCA_901002455_1_5550_3_10_ST1	GCA_901002455	43	4086362	0.2847	1		no
GCA_901002465_1_5352_8_8_ST1	GCA_901002465	49	4094489	0.2853	1		no
GCA_901002475_1_5352_8_9_ST1	GCA_901002475	52	4086040	0.2846	1		no
GCA_901002485_1_4995_1_3_ST1	GCA_901002485	43	4147025	0.2865	1		no
GCA_901002495_1_4995_1_10_ST1	GCA_901002495	32	4112537	0.2849	1		no
GCA_901002505_1_4995_1_5_ST1	GCA_901002505	54	4147461	0.2864	1		no
GCA_901002515_1_4880_3_1_ST11	GCA_901002515	58	3871589	0.2829	11		no
GCA_901002525_1_4880_3_5_ST11	GCA_901002525	62	3873315	0.2832	11		no
GCA_901002535_1_4995_1_1_ST1	GCA_901002535	212	4098345	0.2846	1		no
GCA_901002545_1_4995_2_5_ST1	GCA_901002545	54	4112043	0.2852	1		no
GCA_901002555_1_4995_2_3_ST1	GCA_901002555	102	4108560	0.2848	1		no
GCA_901002565_1_4995_1_4_ST1	GCA_901002565	41	4121329	0.2848	1		no
GCA_901002575_1_4880_5_8_ST11	GCA_901002575	160	3869025	0.2829	11		no
GCA_901002585_1_4880_3_7_ST11	GCA_901002585	84	3871356	0.283	11		no
GCA_901002595_1_4880_7_11_ST1	GCA_901002595	113	4091264	0.2847	1		no
GCA_901002605_1_4880_5_3_ST11	GCA_901002605	109	3865859	0.2829	11		no
GCA_901002615_1_4880_5_5_ST11	GCA_901002615	64	3863124	0.2829	11		no
GCA_901002625_1_4995_1_7_ST1	GCA_901002625	56	4133432	0.2862	1		no
GCA_901002635_1_4880_3_2_ST11	GCA_901002635	70	3867971	0.2831	11		no
GCA_901002645_1_4995_2_7_ST1	GCA_901002645	133	4093415	0.2848	1		no
GCA_901002655_1_4995_2_6_ST1	GCA_901002655	78	4100274	0.285	1		no
GCA_901002665_1_4880_7_9_ST1	GCA_901002665	119	4121691	0.286	1		no
GCA_901002675_1_4995_2_1_ST1	GCA_901002675	104	4100251	0.2847	1		no
GCA_901002685_1_4995_2_9_ST1	GCA_901002685	224	4102221	0.2847	1		no
GCA_901002695_1_5187_1_11_ST1	GCA_901002695	54	4088535	0.2847	1		no
GCA_901002705_1_5187_1_12_ST1	GCA_901002705	134	4075435	0.2847	1		no
GCA_901002715_1_5187_1_1_ST1	GCA_901002715	51	4080897	0.2834	1		no
GCA_901002725_1_5187_1_3_ST1	GCA_901002725	46	4091974	0.2848	1		no
GCA_901002735_1_5295_3_3_ST1	GCA_901002735	194	5337939	0.287	1		no
GCA_901002745_1_5187_1_7_ST1	GCA_901002745	67	4082390	0.2846	1		no
GCA_901002755_1_5295_3_10_ST1	GCA_901002755	278	4470326	0.2847	1		no
GCA_901002765_1_5187_1_5_ST1	GCA_901002765	62	4107695	0.2859	1		no
GCA_901002775_1_5187_1_8_ST1	GCA_901002775	47	4094568	0.2848	1		no
GCA_901002785_1_5295_8_12_ST1	GCA_901002785	287	4025957	0.2833	1		no
GCA_901002795_1_5295_8_11_ST1	GCA_901002795	57	4079403	0.2834	1		no
GCA_901002805_1_5187_1_9_ST1	GCA_901002805	52	4088755	0.2847	1		no
GCA_901002815_1_5299_2_10_ST1	GCA_901002815	56	4137795	0.2852	1		no
GCA_901002825_1_5295_8_1_ST1	GCA_901002825	49	4087712	0.2847	1		no
GCA_901002835_1_5299_2_11_ST1	GCA_901002835	56	4085618	0.2845	1		no
GCA_901002845_1_5299_2_1_ST1	GCA_901002845	51	4084541	0.2846	1		no
GCA_901002855_1_5299_2_5_ST1	GCA_901002855	55	4092928	0.2851	1		no
GCA_901002865_1_5299_2_2_ST1	GCA_901002865	54	4087378	0.2847	1		no
GCA_901002875_1_5312_1_10_ST1	GCA_901002875	46	4085015	0.2847	1		no
GCA_901002885_1_5312_1_4_ST1	GCA_901002885	49	4084975	0.2847	1		no
GCA_901002895_1_5312_1_12_ST1	GCA_901002895	54	4079889	0.2846	1		no
GCA_901002905_1_5352_3_1_ST1	GCA_901002905	45	4121963	0.2856	1		no
GCA_901002915_1_5352_3_8_ST6	GCA_901002915	52	4213633	0.2854	6		no
GCA_901002925_1_5352_5_4_ST1	GCA_901002925	54	4091490	0.2852	1		no
GCA_901002935_1_5352_5_5_ST1	GCA_901002935	43	4090386	0.2849	1		no
GCA_901002945_1_5352_5_8_ST1	GCA_901002945	40	4107548	0.2853	1		no
GCA_901002955_1_5352_5_9_ST1	GCA_901002955	62	4081078	0.2846	1		no
GCA_901002965_1_5352_8_2_ST1	GCA_901002965	44	4090170	0.2848	1		no
GCA_901002975_1_5550_3_1_ST1	GCA_901002975	52	4081377	0.2846	1		no
GCA_901002985_1_5352_8_3_ST1	GCA_901002985	51	4083370	0.2846	1		no
GCA_901002995_1_5352_8_1_ST1	GCA_901002995	49	4098378	0.2851	1		no
GCA_901003005_1_5352_8_11_ST1	GCA_901003005	87	4101687	0.2853	1		no
GCA_901003015_1_5550_3_8_ST1	GCA_901003015	103	4080963	0.2846	1		no
GCA_901003025_1_5550_3_5_ST1	GCA_901003025	57	4082833	0.2847	1		no
GCA_901003035_1_5550_3_7_ST1	GCA_901003035	115	4077675	0.2846	1		no
GCA_901003045_1_5550_3_4_ST1	GCA_901003045	48	4084841	0.2847	1		no
GCA_901003055_1_5550_3_9_ST1	GCA_901003055	76	4080042	0.2846	1		no
GCA_901003065_1_5550_5_10_ST1	GCA_901003065	48	4102845	0.2854	1		no
GCA_901003075_1_5550_5_2_ST1	GCA_901003075	47	4101893	0.2854	1		no
GCA_901003085_1_5550_5_4_ST1	GCA_901003085	48	4094927	0.2849	1		no
GCA_901003095_1_5550_5_1_ST1	GCA_901003095	47	4095440	0.2852	1		no
GCA_901003105_1_5550_5_7_ST1	GCA_901003105	74	4082517	0.2846	1		no
GCA_901003115_1_5550_5_11_ST1	GCA_901003115	43	4103092	0.2854	1		no
GCA_901003125_1_5550_5_5_ST1	GCA_901003125	52	4097560	0.2852	1		no
GCA_901003135_1_5550_5_3_ST1	GCA_901003135	44	4089595	0.2847	1		no
GCA_901003145_1_5550_5_8_ST1	GCA_901003145	57	4137644	0.2853	1		no
GCA_901003155_1_5550_5_9_ST1	GCA_901003155	72	4084037	0.2846	1		no
GCA_901003165_1_5550_6_11_ST1	GCA_901003165	44	4086800	0.2848	1		no
GCA_901003175_1_5550_6_2_ST1	GCA_901003175	49	4122102	0.2849	1		no
GCA_901003185_1_5550_6_1_ST1	GCA_901003185	50	4118710	0.285	1		no
GCA_901003195_1_5550_7_11_ST123	GCA_901003195	47	4052072	0.2833	123		no
GCA_901003205_1_5550_6_4_ST1	GCA_901003205	42	4093900	0.2849	1		no
GCA_901003215_1_5550_7_10_ST61	GCA_901003215	47	4111466	0.284	61		no
GCA_901003225_1_5550_6_5_ST1	GCA_901003225	47	4132946	0.2865	1		no
GCA_901003235_1_5550_7_8_ST47	GCA_901003235	71	4027716	0.2832	47		no
GCA_901003245_1_5550_7_2_ST1	GCA_901003245	43	4039208	0.2838	1		no
GCA_901003255_1_5550_6_3_ST1	GCA_901003255	53	4141446	0.2857	1		no
GCA_901003265_1_5550_6_7_ST1	GCA_901003265	100	4082779	0.2846	1		no
GCA_901003275_1_5550_7_9_ST1	GCA_901003275	61	4086398	0.2847	1		no
GCA_901003285_1_5550_8_3_ST1	GCA_901003285	59	4084806	0.2842	1		no
GCA_901003295_1_5550_8_2_ST1	GCA_901003295	48	4374094	0.281	1		no
GCA_901003305_1_5550_8_11_ST1	GCA_901003305	43	4094680	0.2848	1		no
GCA_901003315_1_5550_8_4_ST1	GCA_901003315	48	4111193	0.2855	1		no
GCA_901003325_1_5550_8_10_ST1	GCA_901003325	47	4095665	0.2849	1		no
GCA_901003335_1_5550_8_1_ST1	GCA_901003335	43	4084401	0.2847	1		no
GCA_901003345_1_5578_1_10_ST1	GCA_901003345	42	4094072	0.2848	1		no
GCA_901003355_1_5550_8_5_ST1	GCA_901003355	46	4089532	0.2848	1		no
GCA_901003365_1_5578_1_11_ST1	GCA_901003365	48	4090527	0.2848	1		no
GCA_901003375_1_5550_8_9_ST1	GCA_901003375	58	4084627	0.2847	1		no
GCA_901003385_1_5550_8_7_ST1	GCA_901003385	111	4060860	0.2845	1		no
GCA_901003395_1_5578_1_7_ST1	GCA_901003395	99	4087876	0.2846	1		no
GCA_901003405_1_5578_1_1_ST1	GCA_901003405	46	4087475	0.2847	1		no
GCA_901003415_1_5578_1_5_ST1	GCA_901003415	43	4090440	0.2848	1		no
GCA_901003425_1_5578_2_10_ST1	GCA_901003425	46	4084540	0.2847	1		no
GCA_901003435_1_5578_1_9_ST1	GCA_901003435	62	4091315	0.2847	1		no
[truncated: 548 more rows]

## Sheet: Table_S3
Table S3: primers screened in this study
Target	Forward Primer(s) (5'-3')	Reverse Primer(s) (5'-3')	Probe sequence (5'-3')	Reference
C. difficile marker	GGATTGCTGATATGGATTTTAAAATACC	GATACAGTTCCATAAGTTAATGTAATCCATTC	GAAGCTGTAAGAAGAGGTGTAT	Stone et al. 2016
tcdB	GTGTAGCAATGAAAGTCCAAGTTTACGC	CACTTAGCTCTTTGATTGCTGCACCT	N/A	Terhes et al. 2004
tcdA	CCACCAGCTGCAGCCATA	TGATGCTAATAATGAATCTAAAATGGTAAC	N/A	Terhes et al. 2004
cdtA	TGAACCTGGAAAAGGTGATG	AGGATTATTTACTGGACCATTTG	N/A	Terhes et al. 2004
cdtB	CTTAATGCAAGTAAATACTGAG	AACGGATCTCTTGCTTCAGTC	N/A	Terhes et al. 2004
tcdB	CCAAARTGGAGTGTTACAAACAGGTG	GCATTTCTCCATTCTCAGCAAAGTA GCATTTCTCCGTTTTCAGCAAAGTA	N/A	Persson et al. 2008
tcdA	GCATGATAAGGCAACTTCAGTGGTA	AGTTCCTCCTGCTCCATCAAATG	N/A	Persson et al. 2008
cdtA	GGGAAGCACTATATTAAAGCAGAAGC GGGAAACATTATATTAAAGCAGAAGC	CTGGGTTAGGATTATTTACTGGACCA	N/A	Persson et al. 2008
cdtB	TTGACCCAAAGTTGATGTCTGATTG	CGGATCTCTTGCTTCAGTCTTTATAG	N/A	Persson et al. 2008
tcdB	GCTAAGTGAAACRAGTGAYC	CWGTATGACCTGARCCWCCT	N/A	This study

## Sheet: Table_S4
Table S4: pairwise PYANI values of all genomes analyzed in this study
		C-I	C-I	C-I	C-I	C-I	C-I	C-I	C-I	C-I	C-I	C-I	C-I	C-I	C-I	C-I	C-I	C-I	C-I	C-I	C-I	C-I	C-I	C-I	C-I	C-II	C-II	C-II	C-II	C-II	C-II	C-II	C-II	C-II	C-II	C-III	C-III	C-III	C-III	C-III	C-III	C-III	C-III	C-III	C-III	C-III	C-III	C-III	C-III
Clade		ERR2216002_ST297	ERR232398_ST177	ERR232399_ST178	ERR232400_ST179	ERR232401_ST180	ERR232402_ST181	ERR789075_ST641	ERR789085_ST641	GCA_001299615_1_ASM129961v1_ST766	GCA_001299635_1_ASM129963v1_ST760	GCA_012029785_1_ASM1202978v1_ST666	GCA_012030095_1_ASM1203009v1_ST665	GCA_012030115_1_ASM1203011v1_ST665	GCA_012955965_1_ASM1295596v1_ST669	GCA_900074805_1_CD105KSO8_ST641	GCA_902386425_1_UHGG_MGYG-HGUT-02370_ST760	SRR3242073_ST764	SRR3242112_ST763	SRR3629298_ST177	SRR3629659_ST314	SRR3654510_ST177	SRR6009496_STnovel	SRR8534877_ST303	ZZV14-6387_JAGWCW000000000_ST335	ERR3277373_ST768	ERR3296451_ST768	GCA_001299495_1_ASM129949v1_ST790	GCA_900243075_1_173070_ST200	SRR10881548_ST200	SRR11050843_ST200	SRR3629287_ST311	SRR3654506_ST794	ZZV14-6345_JAGWCX000000000_ST337	ZZV15-6383_JAGWCV000000000_ST338	ERR2215981_ST369	ERR2216003_ST343	ERR4165321_ST688	ES-S-0001-02_JACVWK000000000_ST832	ES-S-0001-03_JACVWJ000000000_ST822	ES-S-0005-03_JACVWI000000000_ST825	ES-S-0006-03_JADGMM000000000_ST830	ES-S-0010-02_CP067345_ST824	ES-S-0048-02_JACVWH000000000_ST831	ES-S-0049-02_JACVWG000000000_ST827	ES-S-0049-03_JACVWF000000000_ST826	ES-S-0123-01_JACVWD000000000_ST834	ES-S-0145-01_JACVWC000000000_ST833	ES-S-0173-01_CP067352_CP067357_ST825
C-I	ERR2216002_ST297	1	0.994059	0.990058	0.991038	0.993095	0.993681	0.997476	0.997516	0.99031	0.993993	0.994015	0.993754	0.993674	0.953829	0.997473	0.99399	0.993115	0.993949	0.994077	0.993778	0.994109	0.991251	0.994529	0.998507	0.920909	0.920948	0.921328	0.921441	0.921612	0.921456	0.921529	0.921179	0.921657	0.922099	0.898542	0.898642	0.897113	0.898172	0.898429	0.898135	0.89818	0.898041	0.898568	0.898978	0.898958	0.898229	0.898268	0.898053
C-I	ERR232398_ST177	0.994059	1	0.989284	0.991132	0.993554	0.993328	0.99228	0.992286	0.990826	0.994141	0.994675	0.993279	0.993253	0.953842	0.992462	0.994106	0.993756	0.994549	0.999982	0.9934	0.999975	0.990457	0.996546	0.99313	0.921079	0.921024	0.921093	0.921468	0.921458	0.921433	0.921567	0.92135	0.921886	0.92163	0.89906	0.899331	0.897096	0.899857	0.899678	0.89859	0.900033	0.898496	0.899738	0.899754	0.89994	0.898905	0.899363	0.898465
C-I	ERR232399_ST178	0.990058	0.989284	1	0.988626	0.990001	0.990451	0.989999	0.98999	0.988155	0.98973	0.988307	0.988321	0.988252	0.95391	0.989989	0.98973	0.988421	0.989654	0.989227	0.98874	0.989332	0.988317	0.988997	0.989881	0.920851	0.920814	0.92139	0.921608	0.921601	0.9215	0.921509	0.92137	0.921721	0.921899	0.898578	0.898652	0.897794	0.897676	0.898048	0.898582	0.89812	0.897991	0.89823	0.899113	0.899196	0.89807	0.897933	0.898544
C-I	ERR232400_ST179	0.991038	0.991132	0.988626	1	0.991242	0.991328	0.987889	0.987842	0.990656	0.991917	0.991026	0.992374	0.992292	0.954113	0.988023	0.991921	0.990948	0.991538	0.991089	0.991464	0.991095	0.990758	0.99133	0.990429	0.920694	0.920669	0.92059	0.921007	0.920988	0.920961	0.921204	0.921084	0.921667	0.92155	0.899123	0.899148	0.8971	0.899666	0.899392	0.898675	0.899516	0.898629	0.899481	0.899313	0.900144	0.898698	0.899595	0.900388
C-I	ERR232401_ST180	0.993095	0.993554	0.990001	0.991242	1	0.99365	0.991635	0.991621	0.990992	0.993878	0.99414	0.993761	0.993771	0.953745	0.991994	0.993892	0.994411	0.9951	0.993501	0.993627	0.99352	0.990798	0.994466	0.992453	0.921366	0.921391	0.921048	0.92159	0.921644	0.921667	0.921823	0.921556	0.921989	0.921806	0.899038	0.898996	0.897347	0.898788	0.898982	0.898678	0.89883	0.898434	0.89925	0.899466	0.899651	0.898195	0.898769	0.898573
C-I	ERR232402_ST181	0.993681	0.993328	0.990451	0.991328	0.99365	1	0.993346	0.993362	0.990846	0.994304	0.993891	0.993911	0.993883	0.954199	0.993389	0.994304	0.994003	0.994554	0.993305	0.994456	0.993319	0.990852	0.994132	0.993471	0.921357	0.921344	0.921628	0.921555	0.921447	0.921483	0.921822	0.921639	0.922031	0.922139	0.899115	0.898785	0.896993	0.898224	0.898733	0.898089	0.898467	0.898545	0.898718	0.899175	0.89906	0.898414	0.898404	0.898104
C-I	ERR789075_ST641	0.997476	0.99228	0.989999	0.987889	0.991635	0.993346	1	0.999966	0.987858	0.991866	0.993046	0.993347	0.993389	0.953143	0.999935	0.991843	0.991842	0.992519	0.992181	0.993667	0.99223	0.987592	0.993701	0.996656	0.920653	0.920698	0.921208	0.921255	0.921367	0.921097	0.921448	0.920866	0.922809	0.921731	0.900409	0.899339	0.897319	0.898164	0.898408	0.898207	0.898519	0.898224	0.898701	0.899281	0.899021	0.898019	0.89814	0.898096
C-I	ERR789085_ST641	0.997516	0.992286	0.98999	0.987842	0.991621	0.993362	0.999966	1	0.987857	0.991857	0.993075	0.993347	0.993331	0.953041	0.999951	0.991761	0.9919	0.992514	0.99221	0.993678	0.992242	0.987629	0.993671	0.996695	0.920619	0.920676	0.921119	0.921232	0.921323	0.921056	0.9214	0.920797	0.922765	0.921799	0.900303	0.899269	0.897216	0.898055	0.89832	0.898145	0.898446	0.898139	0.898604	0.899165	0.89891	0.898091	0.898198	0.897971
C-I	GCA_001299615_1_ASM129961v1_ST766	0.99031	0.990826	0.988155	0.990656	0.990992	0.990846	0.987858	0.987857	1	0.991295	0.990643	0.991899	0.991817	0.953943	0.98784	0.991274	0.990915	0.990904	0.990818	0.990739	0.990664	0.993502	0.990605	0.99035	0.92088	0.920851	0.920927	0.920837	0.921065	0.920875	0.921301	0.921349	0.921621	0.921864	0.898853	0.898593	0.896857	0.898935	0.898858	0.898291	0.898884	0.897826	0.898654	0.898439	0.899176	0.898512	0.898846	0.899691
C-I	GCA_001299635_1_ASM129963v1_ST760	0.993993	0.994141	0.98973	0.991917	0.993878	0.994304	0.991866	0.991857	0.991295	1	0.993724	0.994138	0.994071	0.954095	0.991918	1	0.994051	0.993926	0.994126	0.99379	0.99407	0.990691	0.994214	0.993641	0.92065	0.920669	0.920976	0.921205	0.921435	0.921063	0.921322	0.921383	0.92159	0.921947	0.898641	0.898444	0.897142	0.898523	0.898929	0.898727	0.899006	0.898658	0.899107	0.899287	0.899476	0.898691	0.898686	0.900316
C-I	GCA_012029785_1_ASM1202978v1_ST666	0.994015	0.994675	0.988307	0.991026	0.99414	0.993891	0.993046	0.993075	0.990643	0.993724	1	0.992987	0.992924	0.954312	0.993363	0.993724	0.993244	0.994628	0.99463	0.992068	0.994636	0.990529	0.995383	0.993566	0.921586	0.921605	0.921491	0.921596	0.921823	0.921549	0.921866	0.921652	0.921873	0.921934	0.899419	0.899607	0.898059	0.899285	0.899394	0.899909	0.899478	0.898907	0.899547	0.900332	0.901268	0.898694	0.898953	0.899714
C-I	GCA_012030095_1_ASM1203009v1_ST665	0.993754	0.993279	0.988321	0.992374	0.993761	0.993911	0.993347	0.993347	0.991899	0.994138	0.992987	1	0.999941	0.954291	0.993355	0.994141	0.992523	0.993617	0.993285	0.991223	0.993268	0.991709	0.9934	0.993649	0.921614	0.921634	0.921535	0.921721	0.921936	0.921586	0.921818	0.921745	0.921756	0.921862	0.899311	0.899012	0.898126	0.898961	0.898997	0.900583	0.899267	0.899143	0.899277	0.900549	0.901077	0.898828	0.89899	0.900414
C-I	GCA_012030115_1_ASM1203011v1_ST665	0.993674	0.993253	0.988252	0.992292	0.993771	0.993883	0.993389	0.993331	0.991817	0.994071	0.992924	0.999941	1	0.954185	0.993357	0.99409	0.992512	0.993601	0.993222	0.9912	0.99323	0.991743	0.993414	0.99356	0.921458	0.921523	0.921469	0.921581	0.921793	0.921515	0.921729	0.921606	0.921453	0.921676	0.899432	0.899166	0.898079	0.89884	0.898937	0.900412	0.899136	0.899008	0.899096	0.900366	0.901051	0.898506	0.898849	0.90021
C-I	GCA_012955965_1_ASM1295596v1_ST669	0.953829	0.953842	0.95391	0.954113	0.953745	0.954199	0.953143	0.953041	0.953943	0.954095	0.954312	0.954291	0.954185	1	0.953184	0.954024	0.954028	0.95401	0.953815	0.953719	0.953831	0.954715	0.954047	0.953917	0.921109	0.920956	0.921102	0.921387	0.921496	0.921294	0.921688	0.921284	0.922198	0.922124	0.898546	0.898756	0.896424	0.89853	0.898088	0.897414	0.898445	0.897222	0.898028	0.897835	0.898086	0.897474	0.897982	0.897254
C-I	GCA_900074805_1_CD105KSO8_ST641	0.997473	0.992462	0.989989	0.988023	0.991994	0.993389	0.999935	0.999951	0.98784	0.991918	0.993363	0.993355	0.993357	0.953184	1	0.991862	0.992203	0.992863	0.992471	0.993622	0.992577	0.987579	0.994004	0.996668	0.92065	0.920548	0.921035	0.921139	0.921413	0.921117	0.921328	0.920831	0.922771	0.921851	0.900123	0.898953	0.897223	0.897989	0.898205	0.898189	0.898427	0.898262	0.898591	0.898945	0.898679	0.897955	0.898014	0.897949
C-I	GCA_902386425_1_UHGG_MGYG-HGUT-02370_ST760	0.99399	0.994106	0.98973	0.991921	0.993892	0.994304	0.991843	0.991761	0.991274	1	0.993724	0.994141	0.99409	0.954024	0.991862	1	0.994051	0.993911	0.994127	0.993782	0.99407	0.990622	0.994211	0.993692	0.920795	0.920769	0.921131	0.92121	0.921435	0.921133	0.921449	0.921383	0.921598	0.921972	0.89886	0.89861	0.897363	0.898641	0.899004	0.898727	0.899006	0.898803	0.899217	0.899342	0.899494	0.898775	0.898838	0.900316
C-I	SRR3242073_ST764	0.993115	0.993756	0.988421	0.990948	0.994411	0.994003	0.991842	0.9919	0.990915	0.994051	0.993244	0.992523	0.992512	0.954028	0.992203	0.994051	1	0.995638	0.993779	0.992489	0.993816	0.990861	0.994311	0.992617	0.92142	0.921455	0.921472	0.921899	0.921927	0.921789	0.921917	0.921727	0.921992	0.922017	0.898929	0.899368	0.89764	0.899403	0.899543	0.899353	0.899526	0.898713	0.899814	0.900258	0.900192	0.898643	0.899107	0.899219
C-I	SRR3242112_ST763	0.993949	0.994549	0.989654	0.991538	0.9951	0.994554	0.992519	0.992514	0.990904	0.993926	0.994628	0.993617	0.993601	0.95401	0.992863	0.993911	0.995638	1	0.994578	0.994275	0.994541	0.991083	0.994798	0.993721	0.921331	0.921341	0.921255	0.921505	0.921539	0.921388	0.921614	0.921691	0.922142	0.92205	0.899175	0.899499	0.897344	0.899977	0.899844	0.898717	0.89984	0.898764	0.899834	0.899646	0.899906	0.899025	0.899486	0.89846
C-I	SRR3629298_ST177	0.994077	0.999982	0.989227	0.991089	0.993501	0.993305	0.992181	0.99221	0.990818	0.994126	0.99463	0.993285	0.993222	0.953815	0.992471	0.994127	0.993779	0.994578	1	0.993357	0.999943	0.990368	0.996552	0.993067	0.921087	0.921062	0.921104	0.921381	0.921512	0.921314	0.921561	0.921365	0.92193	0.921645	0.899001	0.89939	0.897097	0.899936	0.899726	0.898639	0.90008	0.898551	0.899793	0.899778	0.899991	0.899011	0.899339	0.898475
C-I	SRR3629659_ST314	0.993778	0.9934	0.98874	0.991464	0.993627	0.994456	0.993667	0.993678	0.990739	0.99379	0.992068	0.991223	0.9912	0.953719	0.993622	0.993782	0.992489	0.994275	0.993357	1	0.993369	0.990944	0.993653	0.994014	0.921105	0.921078	0.921007	0.921953	0.922041	0.921878	0.921883	0.921404	0.922057	0.921929	0.898503	0.898742	0.898319	0.898553	0.898236	0.89938	0.898602	0.898745	0.898578	0.899265	0.899679	0.89851	0.898399	0.899289
C-I	SRR3654510_ST177	0.994109	0.999975	0.989332	0.991095	0.99352	0.993319	0.99223	0.992242	0.990664	0.99407	0.994636	0.993268	0.99323	0.953831	0.992577	0.99407	0.993816	0.994541	0.999943	0.993369	1	0.990434	0.996525	0.993101	0.921077	0.921083	0.921046	0.921436	0.921338	0.921329	0.921584	0.921283	0.921888	0.921608	0.899026	0.899375	0.89696	0.899851	0.899812	0.898568	0.900051	0.898471	0.899712	0.899684	0.900042	0.899013	0.899448	0.898461
C-I	SRR6009496_STnovel	0.991251	0.990457	0.988317	0.990758	0.990798	0.990852	0.987592	0.987629	0.993502	0.990691	0.990529	0.991709	0.991743	0.954715	0.987579	0.990622	0.990861	0.991083	0.990368	0.990944	0.990434	1	0.99096	0.990588	0.921915	0.921752	0.921675	0.921771	0.921827	0.921856	0.922313	0.922305	0.92247	0.922395	0.89937	0.899318	0.8977	0.899478	0.899201	0.89887	0.899797	0.898585	0.899266	0.899395	0.89939	0.899287	0.899506	0.9009
C-I	SRR8534877_ST303	0.994529	0.996546	0.988997	0.99133	0.994466	0.994132	0.993701	0.993671	0.990605	0.994214	0.995383	0.9934	0.993414	0.954047	0.994004	0.994211	0.994311	0.994798	0.996552	0.993653	0.996525	0.99096	1	0.994569	0.921398	0.921307	0.921492	0.921538	0.921775	0.92167	0.921814	0.921394	0.921879	0.92209	0.898835	0.898876	0.897399	0.898889	0.898924	0.898262	0.899461	0.898545	0.899153	0.899918	0.899815	0.898349	0.898614	0.898208
C-I	ZZV14-6387_JAGWCW000000000_ST335	0.998507	0.99313	0.989881	0.990429	0.992453	0.993471	0.996656	0.996695	0.99035	0.993641	0.993566	0.993649	0.99356	0.953917	0.996668	0.993692	0.992617	0.993721	0.993067	0.994014	0.993101	0.990588	0.994569	1	0.9209	0.921009	0.921126	0.921344	0.92142	0.921256	0.921425	0.921102	0.922053	0.921989	0.898718	0.898678	0.897092	0.89823	0.898434	0.898306	0.898447	0.898001	0.898712	0.899076	0.898847	0.898311	0.898441	0.898274
C-II	ERR3277373_ST768	0.920909	0.921079	0.920851	0.920694	0.921366	0.921357	0.920653	0.920619	0.92088	0.92065	0.921586	0.921614	0.921458	0.921109	0.92065	0.920795	0.92142	0.921331	0.921087	0.921105	0.921077	0.921915	0.921398	0.9209	1	0.999913	0.992496	0.994202	0.994206	0.994227	0.990973	0.993017	0.986325	0.986626	0.906128	0.905383	0.902206	0.902149	0.902334	0.902179	0.902619	0.901963	0.902096	0.901874	0.902114	0.902324	0.902587	0.901973
C-II	ERR3296451_ST768	0.920948	0.921024	0.920814	0.920669	0.921391	0.921344	0.920698	0.920676	0.920851	0.920669	0.921605	0.921634	0.921523	0.920956	0.920548	0.920769	0.921455	0.921341	0.921062	0.921078	0.921083	0.921752	0.921307	0.921009	0.999913	1	0.992453	0.994177	0.994154	0.994156	0.991043	0.9931	0.98634	0.986515	0.905981	0.90526	0.902202	0.902058	0.902347	0.902187	0.902607	0.901958	0.902167	0.901872	0.90207	0.902294	0.902534	0.902013
C-II	GCA_001299495_1_ASM129949v1_ST790	0.921328	0.921093	0.92139	0.92059	0.921048	0.921628	0.921208	0.921119	0.920927	0.920976	0.921491	0.921535	0.921469	0.921102	0.921035	0.921131	0.921472	0.921255	0.921104	0.921007	0.921046	0.921675	0.921492	0.921126	0.992496	0.992453	1	0.992735	0.992773	0.992782	0.989514	0.991469	0.986006	0.985647	0.904646	0.904075	0.90185	0.902022	0.902479	0.902197	0.902541	0.902233	0.901978	0.90215	0.901944	0.901637	0.902169	0.90205
C-II	GCA_900243075_1_173070_ST200	0.921441	0.921468	0.921608	0.921007	0.92159	0.921555	0.921255	0.921232	0.920837	0.921205	0.921596	0.921721	0.921581	0.921387	0.921139	0.92121	0.921899	0.921505	0.921381	0.921953	0.921436	0.921771	0.921538	0.921344	0.994202	0.994177	0.992735	1	0.99978	0.99985	0.990725	0.991941	0.986825	0.986622	0.904883	0.904356	0.901948	0.901818	0.902052	0.90217	0.9023	0.90188	0.901651	0.902151	0.901948	0.901956	0.901893	0.901827
C-II	SRR10881548_ST200	0.921612	0.921458	0.921601	0.920988	0.921644	0.921447	0.921367	0.921323	0.921065	0.921435	0.921823	0.921936	0.921793	0.921496	0.921413	0.921435	0.921927	0.921539	0.921512	0.922041	0.921338	0.921827	0.921775	0.92142	0.994206	0.994154	0.992773	0.99978	1	0.999911	0.99081	0.992006	0.986888	0.98673	0.904753	0.904268	0.901839	0.90181	0.902144	0.902167	0.902313	0.901904	0.901715	0.902158	0.902004	0.902071	0.901941	0.901839
C-II	SRR11050843_ST200	0.921456	0.921433	0.9215	0.920961	0.921667	0.921483	0.921097	0.921056	0.920875	0.921063	0.921549	0.921586	0.921515	0.921294	0.921117	0.921133	0.921789	0.921388	0.921314	0.921878	0.921329	0.921856	0.92167	0.921256	0.994227	0.994156	0.992782	0.99985	0.999911	1	0.990853	0.99199	0.986848	0.986674	0.904815	0.904161	0.901835	0.901612	0.901917	0.902002	0.902211	0.901781	0.901511	0.901989	0.901798	0.901901	0.901837	0.901753
C-II	SRR3629287_ST311	0.921529	0.921567	0.921509	0.921204	0.921823	0.921822	0.921448	0.9214	0.921301	0.921322	0.921866	0.921818	0.921729	0.921688	0.921328	0.921449	0.921917	0.921614	0.921561	0.921883	0.921584	0.922313	0.921814	0.921425	0.990973	0.991043	0.989514	0.990725	0.99081	0.990853	1	0.989042	0.985549	0.985593	0.904765	0.904277	0.90241	0.901941	0.902183	0.902375	0.902255	0.90185	0.902406	0.902158	0.902057	0.902016	0.902049	0.902172
C-II	SRR3654506_ST794	0.921179	0.92135	0.92137	0.921084	0.921556	0.921639	0.920866	0.920797	0.921349	0.921383	0.921652	0.921745	0.921606	0.921284	0.920831	0.921383	0.921727	0.921691	0.921365	0.921404	0.921283	0.922305	0.921394	0.921102	0.993017	0.9931	0.991469	0.991941	0.992006	0.99199	0.989042	1	0.986516	0.986643	0.90569	0.905164	0.902602	0.902577	0.902762	0.902319	0.902962	0.902564	0.902708	0.902319	0.90263	0.902797	0.902678	0.902275
C-II	ZZV14-6345_JAGWCX000000000_ST337	0.921657	0.921886	0.921721	0.921667	0.921989	0.922031	0.922809	0.922765	0.921621	0.92159	0.921873	0.921756	0.921453	0.922198	0.922771	0.921598	0.921992	0.922142	0.92193	0.922057	0.921888	0.92247	0.921879	0.922053	0.986325	0.98634	0.986006	0.986825	0.986888	0.986848	0.985549	0.986516	1	0.995782	0.907164	0.906263	0.903032	0.903658	0.903698	0.903358	0.903461	0.903339	0.903392	0.903311	0.903422	0.903881	0.903942	0.903353
C-II	ZZV15-6383_JAGWCV000000000_ST338	0.922099	0.92163	0.921899	0.92155	0.921806	0.922139	0.921731	0.921799	0.921864	0.921947	0.921934	0.921862	0.921676	0.922124	0.921851	0.921972	0.922017	0.92205	0.921645	0.921929	0.921608	0.922395	0.92209	0.921989	0.986626	0.986515	0.985647	0.986622	0.98673	0.986674	0.985593	0.986643	0.995782	1	0.905757	0.906514	0.903441	0.903522	0.903671	0.903391	0.903658	0.903527	0.903412	0.903447	0.903543	0.903479	0.903405	0.903194
C-III	ERR2215981_ST369	0.898542	0.89906	0.898578	0.899123	0.899038	0.899115	0.900409	0.900303	0.898853	0.898641	0.899419	0.899311	0.899432	0.898546	0.900123	0.89886	0.898929	0.899175	0.899001	0.898503	0.899026	0.89937	0.898835	0.898718	0.906128	0.905981	0.904646	0.904883	0.904753	0.904815	0.904765	0.90569	0.907164	0.905757	1	0.990672	0.964153	0.963652	0.963731	0.963732	0.963515	0.963777	0.963417	0.96387	0.963699	0.9635	0.963022	0.962251
C-III	ERR2216003_ST343	0.898642	0.899331	0.898652	0.899148	0.898996	0.898785	0.899339	0.899269	0.898593	0.898444	0.899607	0.899012	0.899166	0.898756	0.898953	0.89861	0.899368	0.899499	0.89939	0.898742	0.899375	0.899318	0.898876	0.898678	0.905383	0.90526	0.904075	0.904356	0.904268	0.904161	0.904277	0.905164	0.906263	0.906514	0.990672	1	0.963123	0.96295	0.962626	0.959547	0.962107	0.96346	0.962544	0.96196	0.961971	0.963108	0.960068	0.962386
C-III	ERR4165321_ST688	0.897113	0.897096	0.897794	0.8971	0.897347	0.896993	0.897319	0.897216	0.896857	0.897142	0.898059	0.898126	0.898079	0.896424	0.897223	0.897363	0.89764	0.897344	0.897097	0.898319	0.89696	0.8977	0.897399	0.897092	0.902206	0.902202	0.90185	0.901948	0.901839	0.901835	0.90241	0.902602	0.903032	0.903441	0.964153	0.963123	1	0.959722	0.959385	0.959139	0.95918	0.960006	0.959303	0.958384	0.95862	0.959796	0.959951	0.959172
C-III	ES-S-0001-02_JACVWK000000000_ST832	0.898172	0.899857	0.897676	0.899666	0.898788	0.898224	0.898164	0.898055	0.898935	0.898523	0.899285	0.898961	0.89884	0.89853	0.897989	0.898641	0.899403	0.899977	0.899936	0.898553	0.899851	0.899478	0.898889	0.89823	0.902149	0.902058	0.902022	0.901818	0.90181	0.901612	0.901941	0.902577	0.903658	0.903522	0.963652	0.96295	0.959722	1	0.993463	0.994026	0.994801	0.99504	0.993195	0.994292	0.993944	0.994497	0.993933	0.994351
C-III	ES-S-0001-03_JACVWJ000000000_ST822	0.898429	0.899678	0.898048	0.899392	0.898982	0.898733	0.898408	0.89832	0.898858	0.898929	0.899394	0.898997	0.898937	0.898088	0.898205	0.899004	0.899543	0.899844	0.899726	0.898236	0.899812	0.899201	0.898924	0.898434	0.902334	0.902347	0.902479	0.902052	0.902144	0.901917	0.902183	0.902762	0.903698	0.903671	0.963731	0.962626	0.959385	0.993463	1	0.993291	0.993759	0.994029	0.993615	0.994396	0.993833	0.993752	0.993835	0.99362
C-III	ES-S-0005-03_JACVWI000000000_ST825	0.898135	0.89859	0.898582	0.898675	0.898678	0.898089	0.898207	0.898145	0.898291	0.898727	0.899909	0.900583	0.900412	0.897414	0.898189	0.898727	0.899353	0.898717	0.898639	0.89938	0.898568	0.89887	0.898262	0.898306	0.902179	0.902187	0.902197	0.90217	0.902167	0.902002	0.902375	0.902319	0.903358	0.903391	0.963732	0.959547	0.959139	0.994026	0.993291	1	0.993449	0.994759	0.99365	0.992981	0.992899	0.994475	0.994117	0.999752
C-III	ES-S-0006-03_JADGMM000000000_ST830	0.89818	0.900033	0.89812	0.899516	0.89883	0.898467	0.898519	0.898446	0.898884	0.899006	0.899478	0.899267	0.899136	0.898445	0.898427	0.899006	0.899526	0.89984	0.90008	0.898602	0.900051	0.899797	0.899461	0.898447	0.902619	0.902607	0.902541	0.9023	0.902313	0.902211	0.902255	0.902962	0.903461	0.903658	0.963515	0.962107	0.95918	0.994801	0.993759	0.993449	1	0.994637	0.994441	0.994377	0.993574	0.994443	0.99435	0.993638
C-III	ES-S-0010-02_CP067345_ST824	0.898041	0.898496	0.897991	0.898629	0.898434	0.898545	0.898224	0.898139	0.897826	0.898658	0.898907	0.899143	0.899008	0.897222	0.898262	0.898803	0.898713	0.898764	0.898551	0.898745	0.898471	0.898585	0.898545	0.898001	0.901963	0.901958	0.902233	0.90188	0.901904	0.901781	0.90185	0.902564	0.903339	0.903527	0.963777	0.96346	0.960006	0.99504	0.994029	0.994759	0.994637	1	0.993704	0.994953	0.994191	0.994109	0.995075	0.995034
C-III	ES-S-0048-02_JACVWH000000000_ST831	0.898568	0.899738	0.89823	0.899481	0.89925	0.898718	0.898701	0.898604	0.898654	0.899107	0.899547	0.899277	0.899096	0.898028	0.898591	0.899217	0.899814	0.899834	0.899793	0.898578	0.899712	0.899266	0.899153	0.898712	0.902096	0.902167	0.901978	0.901651	0.901715	0.901511	0.902406	0.902708	0.903392	0.903412	0.963417	0.962544	0.959303	0.993195	0.993615	0.99365	0.994441	0.993704	1	0.994302	0.993684	0.993499	0.993149	0.993438
C-III	ES-S-0049-02_JACVWG000000000_ST827	0.898978	0.899754	0.899113	0.899313	0.899466	0.899175	0.899281	0.899165	0.898439	0.899287	0.900332	0.900549	0.900366	0.897835	0.898945	0.899342	0.900258	0.899646	0.899778	0.899265	0.899684	0.899395	0.899918	0.899076	0.901874	0.901872	0.90215	0.902151	0.902158	0.901989	0.902158	0.902319	0.903311	0.903447	0.96387	0.96196	0.958384	0.994292	0.994396	0.992981	0.994377	0.994953	0.994302	1	0.993464	0.994662	0.99418	0.993277
C-III	ES-S-0049-03_JACVWF000000000_ST826	0.898958	0.89994	0.899196	0.900144	0.899651	0.89906	0.899021	0.89891	0.899176	0.899476	0.901268	0.901077	0.901051	0.898086	0.898679	0.899494	0.900192	0.899906	0.899991	0.899679	0.900042	0.89939	0.899815	0.898847	0.902114	0.90207	0.901944	0.901948	0.902004	0.901798	0.902057	0.90263	0.903422	0.903543	0.963699	0.961971	0.95862	0.993944	0.993833	0.992899	0.993574	0.994191	0.993684	0.993464	1	0.99456	0.993423	0.992922
C-III	ES-S-0123-01_JACVWD000000000_ST834	0.898229	0.898905	0.89807	0.898698	0.898195	0.898414	0.898019	0.898091	0.898512	0.898691	0.898694	0.898828	0.898506	0.897474	0.897955	0.898775	0.898643	0.899025	0.899011	0.89851	0.899013	0.899287	0.898349	0.898311	0.902324	0.902294	0.901637	0.901956	0.902071	0.901901	0.902016	0.902797	0.903881	0.903479	0.9635	0.963108	0.959796	0.994497	0.993752	0.994475	0.994443	0.994109	0.993499	0.994662	0.99456	1	0.994727	0.994771
C-III	ES-S-0145-01_JACVWC000000000_ST833	0.898268	0.899363	0.897933	0.899595	0.898769	0.898404	0.89814	0.898198	0.898846	0.898686	0.898953	0.89899	0.898849	0.897982	0.898014	0.898838	0.899107	0.899486	0.899339	0.898399	0.899448	0.899506	0.898614	0.898441	0.902587	0.902534	0.902169	0.901893	0.901941	0.901837	0.902049	0.902678	0.903942	0.903405	0.963022	0.960068	0.959951	0.993933	0.993835	0.994117	0.99435	0.995075	0.993149	0.99418	0.993423	0.994727	1	0.993548
C-III	ES-S-0173-01_CP067352_CP067357_ST825	0.898053	0.898465	0.898544	0.900388	0.898573	0.898104	0.898096	0.897971	0.899691	0.900316	0.899714	0.900414	0.90021	0.897254	0.897949	0.900316	0.899219	0.89846	0.898475	0.899289	0.898461	0.9009	0.898208	0.898274	0.901973	0.902013	0.90205	0.901827	0.901839	0.901753	0.902172	0.902275	0.903353	0.903194	0.962251	0.962386	0.959172	0.994351	0.99362	0.999752	0.993638	0.995034	0.993438	0.993277	0.992922	0.994771	0.993548	1
C-III	ES-S-0190-01_JACVWA000000000_ST829	0.89839	0.898731	0.898613	0.898693	0.898721	0.898668	0.898474	0.898363	0.898292	0.89875	0.900431	0.900343	0.900396	0.897401	0.898308	0.898829	0.899082	0.89893	0.898759	0.899431	0.898775	0.899113	0.898886	0.898391	0.902265	0.902344	0.902472	0.902026	0.902041	0.901836	0.902222	0.902422	0.903295	0.903452	0.964079	0.959947	0.959088	0.994123	0.993917	0.995342	0.994094	0.994898	0.993937	0.9946	0.993426	0.994629	0.994711	0.995216
C-III	ES-W-0016-02_CP061361_CP061362_ST828	0.898122	0.898555	0.898369	0.898407	0.898396	0.898794	0.898559	0.898508	0.897818	0.89884	0.89905	0.899127	0.898962	0.89733	0.898485	0.898879	0.89892	0.899184	0.898604	0.898673	0.898601	0.899083	0.898425	0.898131	0.902135	0.902229	0.902391	0.901977	0.901951	0.901856	0.902311	0.902739	0.903485	0.903656	0.963347	0.960608	0.960327	0.995304	0.994671	0.995095	0.995119	0.996159	0.994252	0.995083	0.994742	0.994529	0.995258	0.994876
C-III	ES-W-0017-02_JACVVZ000000000_ST826	0.899017	0.900114	0.899263	0.900181	0.899876	0.899109	0.899289	0.8992	0.899156	0.899703	0.901423	0.901284	0.901199	0.898139	0.899069	0.899754	0.900392	0.899985	0.900142	0.900041	0.900107	0.899594	0.899986	0.898903	0.901991	0.902167	0.902066	0.902106	0.902072	0.901991	0.902284	0.902606	0.903281	0.903371	0.963767	0.961879	0.958111	0.994135	0.993873	0.993026	0.993707	0.994231	0.993333	0.993336	0.999438	0.994468	0.99356	0.993392
C-III	ES-W-0018-02_JACVVY000000000_ST826	0.898982	0.900208	0.899475	0.900256	0.899965	0.89919	0.899251	0.899153	0.899087	0.89974	0.901412	0.901489	0.901297	0.89822	0.899071	0.89974	0.900395	0.900155	0.900234	0.900077	0.90015	0.899645	0.900058	0.898896	0.9021	0.902149	0.902074	0.902067	0.902077	0.901977	0.902339	0.902624	0.903282	0.903451	0.963869	0.96189	0.958296	0.994093	0.993859	0.992987	0.993733	0.994184	0.993468	0.993281	0.999443	0.994444	0.993596	0.993285
C-III	ZZV13-5731_JAGWDI000000000_ST344	0.899172	0.89939	0.898465	0.89917	0.899254	0.898202	0.899312	0.899255	0.89855	0.898623	0.899448	0.899035	0.89901	0.898394	0.89911	0.898623	0.899126	0.899646	0.899395	0.898277	0.899361	0.899266	0.899044	0.899103	0.905341	0.90522	0.904242	0.90443	0.904303	0.904326	0.904318	0.905284	0.905893	0.905644	0.991014	0.996401	0.962915	0.961913	0.960909	0.96206	0.962096	0.962414	0.961768	0.962664	0.961762	0.962421	0.962125	0.962467
C-III	ZZV14-5902_JAGWDH000000000_ST339	0.898906	0.899267	0.898689	0.898967	0.899347	0.898654	0.899371	0.899287	0.898389	0.898601	0.899815	0.899544	0.899418	0.898612	0.899103	0.898601	0.899477	0.899374	0.899297	0.898764	0.899199	0.899032	0.89921	0.898654	0.904642	0.904608	0.903804	0.904261	0.90404	0.90406	0.904163	0.904517	0.905398	0.906131	0.990399	0.996967	0.962496	0.963016	0.962409	0.961647	0.962302	0.963096	0.962813	0.961539	0.961815	0.963481	0.962969	0.961687
C-III	ZZV14-6009_JAGWDG000000000_ST343	0.899309	0.899142	0.898752	0.898857	0.89929	0.898697	0.898918	0.899046	0.898014	0.89846	0.8996	0.899314	0.89917	0.898472	0.8987	0.898601	0.899335	0.899173	0.899167	0.898933	0.89916	0.899014	0.899078	0.898711	0.90476	0.904717	0.903994	0.904314	0.904231	0.90417	0.904237	0.904651	0.905398	0.906339	0.990855	0.998202	0.962912	0.962908	0.962852	0.962122	0.962105	0.962827	0.962577	0.961972	0.961986	0.962952	0.962984	0.962124
C-III	ZZV14-6044_JAGWDF000000000_ST344	0.898794	0.899544	0.898488	0.899478	0.899416	0.898375	0.899137	0.899276	0.898607	0.898646	0.899514	0.899227	0.899207	0.898537	0.898988	0.898826	0.899315	0.899876	0.899569	0.898587	0.899533	0.899316	0.899132	0.899007	0.905319	0.905228	0.903824	0.904679	0.904679	0.904477	0.904245	0.905368	0.906527	0.906014	0.990528	0.996364	0.96294	0.96191	0.960774	0.961791	0.962127	0.962358	0.961777	0.962584	0.961617	0.962737	0.962266	0.962214
C-III	ZZV14-6045_JAGWDE000000000_ST343	0.898673	0.899387	0.898696	0.899143	0.899018	0.898791	0.899222	0.89939	0.898627	0.898495	0.899463	0.899087	0.899074	0.898877	0.899021	0.898712	0.899434	0.899534	0.899423	0.898758	0.899384	0.89932	0.898919	0.898742	0.905422	0.905289	0.904096	0.904382	0.904326	0.904176	0.904336	0.905151	0.906283	0.906417	0.990685	0.99999	0.963133	0.962978	0.962661	0.959549	0.962176	0.963469	0.962569	0.961986	0.961978	0.963145	0.960029	0.962412
C-III	ZZV14-6048_JAGWDD000000000_ST343	0.898805	0.89927	0.899009	0.899122	0.899399	0.898742	0.899347	0.899308	0.898404	0.898819	0.90005	0.899717	0.899677	0.898803	0.899085	0.898819	0.899474	0.899423	0.89934	0.898905	0.89917	0.899063	0.899256	0.898776	0.90489	0.904809	0.904093	0.904398	0.904348	0.904174	0.904332	0.904658	0.905543	0.906612	0.990278	0.998055	0.962958	0.963008	0.962829	0.962143	0.962353	0.963295	0.962692	0.962017	0.961934	0.963483	0.962886	0.961905
C-III	ZZV14-6104_JAGWDC000000000_ST344	0.89876	0.899562	0.898541	0.899299	0.899128	0.898311	0.899408	0.899312	0.898514	0.898637	0.899689	0.899017	0.899226	0.898593	0.89903	0.898808	0.899323	0.899669	0.899573	0.898481	0.899437	0.899222	0.899055	0.899047	0.905358	0.905223	0.903984	0.904629	0.904511	0.904377	0.904388	0.905228	0.906369	0.906068	0.990987	0.99624	0.963063	0.961948	0.960781	0.962241	0.962339	0.962514	0.961738	0.962864	0.961634	0.962754	0.962312	0.962674
C-III	ZZV14-6105_JAGWDB000000000_ST340	0.898744	0.899484	0.89868	0.899186	0.898965	0.89862	0.899196	0.899141	0.89872	0.898865	0.899506	0.899192	0.899152	0.898459	0.898977	0.898865	0.899297	0.899587	0.899497	0.898682	0.899417	0.899541	0.898909	0.898873	0.905484	0.905437	0.90423	0.904435	0.904323	0.904341	0.904289	0.905753	0.906313	0.905814	0.991253	0.995874	0.963258	0.962662	0.962206	0.962697	0.96281	0.963102	0.962454	0.962654	0.962991	0.963069	0.962637	0.963023
C-III	ZZV14-6150_JAGWDA000000000_ST341	0.898401	0.899161	0.898555	0.899133	0.899095	0.89826	0.899457	0.899395	0.898322	0.898505	0.899466	0.899015	0.898984	0.89837	0.899261	0.898505	0.899195	0.899457	0.899161	0.898541	0.89907	0.898974	0.899207	0.898546	0.904829	0.904793	0.903746	0.90423	0.904108	0.904209	0.904249	0.904793	0.905495	0.905962	0.990283	0.995139	0.962789	0.961781	0.961545	0.962338	0.961656	0.962911	0.961798	0.962569	0.9613	0.962576	0.9621	0.962541
C-III	ZZV14-6153_JAGWCZ000000000_ST336	0.898722	0.898596	0.898775	0.898455	0.898767	0.898377	0.898762	0.898709	0.898037	0.898434	0.89928	0.899571	0.899377	0.8979	0.898703	0.898434	0.89874	0.898829	0.898613	0.898829	0.898402	0.898902	0.898633	0.898407	0.904696	0.904638	0.903892	0.904148	0.903934	0.903996	0.904076	0.904402	0.905231	0.905951	0.991433	0.996581	0.962711	0.962857	0.962999	0.962323	0.962304	0.963229	0.962673	0.961869	0.961795	0.963289	0.96302	0.962431
C-III	ZZV14-6154_JAGWCY000000000_ST342	0.898924	0.899064	0.898437	0.898773	0.899067	0.898635	0.898844	0.898833	0.89844	0.898506	0.899254	0.899173	0.899085	0.89813	0.898741	0.898694	0.898853	0.899158	0.899116	0.898828	0.899108	0.899142	0.898742	0.898823	0.905445	0.905296	0.903928	0.904252	0.904323	0.904138	0.904269	0.905519	0.906044	0.905844	0.991545	0.996176	0.963536	0.962609	0.962052	0.962673	0.96232	0.96311	0.962673	0.962889	0.962049	0.963221	0.96281	0.962998
C-III	ZZV15-6388_JAGWCU000000000_ST345	0.89934	0.899151	0.898491	0.898758	0.898625	0.898638	0.899074	0.899067	0.898819	0.898534	0.8993	0.899217	0.899345	0.898429	0.898897	0.898637	0.89881	0.899152	0.899181	0.898461	0.899028	0.899449	0.898638	0.898844	0.905562	0.90551	0.904692	0.904341	0.904286	0.904084	0.904687	0.905669	0.905663	0.905495	0.997436	0.990409	0.963042	0.962585	0.962606	0.963099	0.962909	0.962754	0.962396	0.963308	0.962553	0.962276	0.962671	0.963359
C-III	ZZV15-6597_JAGWCT000000000_ST346	0.898639	0.898735	0.899319	0.898749	0.898647	0.898596	0.898731	0.898695	0.898416	0.89864	0.899139	0.899531	0.899379	0.898164	0.898586	0.898703	0.898911	0.898873	0.898654	0.898889	0.898728	0.898986	0.898735	0.898433	0.905169	0.905057	0.904438	0.904874	0.904907	0.90475	0.904459	0.904752	0.905476	0.906934	0.997186	0.990027	0.962582	0.96329	0.963462	0.962853	0.962836	0.963424	0.962987	0.962841	0.962201	0.963308	0.963003	0.962712
C-III	ZZV15-6598_JAGWCS000000000_ST347	0.898309	0.897671	0.897379	0.897973	0.898148	0.898261	0.899474	0.899447	0.897544	0.898191	0.898034	0.89832	0.89826	0.897485	0.89942	0.898314	0.898218	0.898058	0.89765	0.897903	0.897642	0.898329	0.898093	0.898023	0.903041	0.903031	0.902611	0.902822	0.902793	0.902725	0.902927	0.903231	0.904332	0.904069	0.963614	0.963236	0.99441	0.958812	0.958631	0.959565	0.959059	0.960051	0.958949	0.959892	0.958454	0.959858	0.958707	0.958272
C-IV	ES-S-0107-01_CP067347_CP067351_ST835	0.923769	0.923652	0.923231	0.923564	0.923765	0.923971	0.923583	0.923519	0.923377	0.924124	0.923699	0.924253	0.924087	0.923786	0.923449	0.924239	0.923865	0.923665	0.923761	0.92376	0.923688	0.924315	0.923975	0.923771	0.942265	0.942371	0.942377	0.94274	0.942731	0.942619	0.942916	0.942837	0.940837	0.941521	0.905157	0.904595	0.903343	0.903222	0.903522	0.903075	0.903138	0.902992	0.903684	0.903785	0.9036	0.903001	0.903113	0.903661
C-IV	ES-S-0108-01_JADGMN000000000_ST835	0.923729	0.923629	0.923263	0.923512	0.923836	0.923952	0.923558	0.923486	0.923302	0.92407	0.923665	0.924155	0.924103	0.923685	0.923373	0.924229	0.923836	0.923661	0.923717	0.923732	0.92366	0.924319	0.923954	0.923752	0.942243	0.942376	0.942358	0.942747	0.942816	0.942719	0.942953	0.942854	0.940814	0.941574	0.905133	0.904572	0.903371	0.903174	0.903531	0.902984	0.903105	0.902994	0.903593	0.903649	0.903558	0.902926	0.903185	0.903679
C-IV	ES-S-0054-01_CP067346_ST823	0.922586	0.922974	0.922963	0.922707	0.923136	0.923087	0.923086	0.923063	0.923	0.923102	0.923579	0.924033	0.923866	0.923078	0.923029	0.923218	0.923319	0.923046	0.923026	0.923417	0.923001	0.923838	0.923014	0.922814	0.941935	0.942017	0.941785	0.942244	0.942285	0.942192	0.942148	0.942363	0.941041	0.941847	0.904329	0.90405	0.902205	0.9024	0.902477	0.902201	0.902226	0.902243	0.901938	0.902148	0.902414	0.902149	0.902441	0.902034
C-IV	ES-S-0056-01_JACVZD000000000_ST823	0.922607	0.922694	0.923035	0.922482	0.922996	0.922892	0.922867	0.922756	0.923151	0.923172	0.923511	0.924051	0.923883	0.922953	0.922843	0.923172	0.923204	0.923222	0.92276	0.923382	0.922723	0.923646	0.923113	0.922493	0.941815	0.94183	0.941354	0.941906	0.941945	0.941866	0.942058	0.942289	0.941104	0.941489	0.90427	0.903885	0.901957	0.902089	0.902522	0.902203	0.902215	0.902162	0.901828	0.902196	0.902357	0.901925	0.902339	0.901974
C-IV	ES-S-0077-01_JACVWE000000000_ST823	0.922671	0.922626	0.922859	0.92245	0.92293	0.922811	0.92279	0.922688	0.92298	0.923038	0.923059	0.923966	0.923892	0.922895	0.922661	0.92317	0.923026	0.922963	0.922713	0.923261	0.922688	0.923282	0.922933	0.92249	0.941704	0.941795	0.941237	0.941955	0.941907	0.941765	0.942088	0.942337	0.941051	0.941538	0.904245	0.903745	0.901922	0.902209	0.902407	0.902099	0.90217	0.902063	0.901775	0.902179	0.902357	0.901855	0.902277	0.9019
C-IV	ES-S-0171-01_JACVWB000000000_ST823	0.922522	0.922716	0.92307	0.922488	0.922866	0.922892	0.922785	0.922695	0.923127	0.923218	0.923323	0.923957	0.923752	0.922891	0.9227	0.923218	0.923091	0.923201	0.922786	0.923345	0.922745	0.923645	0.923083	0.922476	0.942024	0.942008	0.941387	0.941881	0.941857	0.941805	0.942099	0.942353	0.941038	0.941679	0.904357	0.903908	0.902007	0.902083	0.902378	0.902075	0.902168	0.902038	0.901759	0.902062	0.902246	0.901875	0.902266	0.901986
C-V	ERR467531_ST786	0.945716	0.945609	0.945836	0.946268	0.946055	0.945773	0.944131	0.944097	0.946208	0.946639	0.946079	0.946807	0.94677	0.943232	0.944039	0.946719	0.946177	0.94605	0.945645	0.945871	0.945634	0.946729	0.946413	0.945353	0.923969	0.923891	0.923984	0.923932	0.924073	0.923852	0.9247	0.924534	0.924987	0.92484	0.900382	0.900927	0.898754	0.900806	0.900342	0.899775	0.900654	0.899651	0.900468	0.90053	0.901273	0.899493	0.900315	0.902097
C-V	GCA_000449425_2_ASM44942v2_ST785	0.945669	0.94597	0.945307	0.9465	0.946334	0.94573	0.943738	0.943782	0.946072	0.946908	0.947638	0.947709	0.947711	0.943049	0.94378	0.94697	0.946139	0.946501	0.946008	0.945559	0.945994	0.947095	0.94669	0.944834	0.924254	0.924199	0.924196	0.924059	0.924132	0.924018	0.924606	0.92462	0.924416	0.924745	0.900238	0.900458	0.899129	0.900344	0.900385	0.900754	0.900354	0.899417	0.900093	0.900459	0.902254	0.899559	0.900169	0.90283
C-V	SRR4300548_ST784	0.945854	0.945118	0.945271	0.945635	0.945342	0.945307	0.94479	0.944689	0.945771	0.946634	0.945525	0.946066	0.945964	0.94276	0.944689	0.946702	0.945534	0.945566	0.945125	0.9454	0.945089	0.946062	0.945892	0.945563	0.924007	0.923915	0.924314	0.924326	0.924521	0.924239	0.924817	0.924576	0.923877	0.924613	0.900209	0.900703	0.898289	0.899594	0.899496	0.899415	0.8998	0.90017	0.899772	0.90003	0.900096	0.899862	0.899582	0.901401
C-V	SRR4300549_ST784	0.945997	0.945404	0.945445	0.945746	0.945592	0.945568	0.945033	0.944991	0.945959	0.946766	0.945701	0.946284	0.946177	0.943031	0.945001	0.946892	0.945708	0.945779	0.945393	0.945599	0.945311	0.946299	0.946118	0.945721	0.924325	0.924311	0.924431	0.924584	0.924783	0.924522	0.925041	0.924888	0.924286	0.925005	0.90039	0.900827	0.898472	0.899813	0.899723	0.899653	0.900013	0.90037	0.899928	0.900224	0.90025	0.900065	0.899722	0.901564
C-V	SRR593185_ST785	0.945575	0.945975	0.945364	0.946547	0.946441	0.945797	0.943536	0.943617	0.946073	0.946942	0.947529	0.947724	0.947589	0.942999	0.943676	0.947014	0.946241	0.946553	0.945785	0.945506	0.945912	0.947114	0.946532	0.944635	0.924136	0.924128	0.9241	0.924072	0.923982	0.923952	0.924497	0.924476	0.9242	0.9246	0.900154	0.900534	0.899001	0.900297	0.900371	0.900731	0.900252	0.899311	0.900066	0.900434	0.902288	0.899319	0.900228	0.902783
Cdiff	GCA_000009205_2_ASM920v2_ST54	0.915934	0.915768	0.915493	0.915086	0.915723	0.915842	0.91595	0.915837	0.91511	0.915816	0.916109	0.916156	0.916042	0.915979	0.915913	0.915877	0.915799	0.915881	0.915822	0.916609	0.91556	0.916175	0.915779	0.915838	0.939705	0.939737	0.939794	0.940402	0.940399	0.940333	0.941016	0.939758	0.939514	0.939587	0.899669	0.899516	0.897811	0.897476	0.897849	0.89784	0.898009	0.897584	0.897892	0.897619	0.897463	0.897725	0.897674	0.89772
Cdiff	GCA_000085225_1_ASM8522v1_ST1	0.916284	0.916064	0.915947	0.915918	0.916207	0.91637	0.916152	0.916165	0.916261	0.916335	0.916465	0.916467	0.916323	0.916167	0.916212	0.916384	0.916539	0.91634	0.916137	0.917212	0.916108	0.91664	0.916315	0.916287	0.940023	0.940058	0.940075	0.940755	0.940795	0.940723	0.941454	0.939443	0.939872	0.939699	0.89998	0.899822	0.898259	0.898298	0.898478	0.898347	0.898358	0.897872	0.898142	0.897903	0.898287	0.898216	0.898031	0.898133
Cdiff	GCA_000210415_1_ASM21041v1_ST86	0.915665	0.91536	0.915262	0.914815	0.915267	0.915309	0.915511	0.915347	0.915181	0.915336	0.915557	0.915819	0.915754	0.915596	0.915398	0.91546	0.91544	0.915467	0.915403	0.916201	0.915357	0.915705	0.915516	0.915358	0.939865	0.94001	0.940366	0.940497	0.940538	0.940507	0.941204	0.939791	0.939879	0.940363	0.899028	0.899005	0.897832	0.896998	0.897502	0.897402	0.897504	0.897316	0.897525	0.897201	0.896963	0.897688	0.897329	0.897223
Cdiff	GCA_000449185_2_ASM44918v2_ST221	0.916356	0.916066	0.915841	0.915781	0.916263	0.916302	0.916261	0.916039	0.915578	0.91613	0.9163	0.916616	0.916437	0.916378	0.916159	0.916231	0.916277	0.916383	0.916061	0.91868	0.916108	0.916657	0.916437	0.916173	0.941383	0.941235	0.941222	0.941475	0.941479	0.941383	0.942574	0.940855	0.94084	0.940914	0.900443	0.900005	0.898707	0.897986	0.898144	0.89776	0.898126	0.898025	0.898018	0.898177	0.898094	0.897895	0.898018	0.897758
Cdiff	GCA_001577795_1_ASM157779v1_ST2	0.915844	0.915753	0.915566	0.915203	0.915782	0.915892	0.916045	0.915861	0.915306	0.915832	0.916079	0.916096	0.916053	0.916026	0.916012	0.915894	0.915794	0.915831	0.915801	0.916732	0.91563	0.916168	0.915852	0.915623	0.940067	0.940183	0.940386	0.940504	0.94058	0.940463	0.941518	0.939852	0.939547	0.939915	0.900013	0.899627	0.898028	0.897828	0.898003	0.898167	0.898241	0.897864	0.897947	0.897916	0.897865	0.898032	0.898059	0.898023
Cdiff	GCA_001971865_1_ASM197186v1_ST67	0.91579	0.916214	0.915706	0.915887	0.91625	0.916167	0.915806	0.915705	0.916005	0.915948	0.916671	0.916447	0.916302	0.915942	0.915755	0.916004	0.916409	0.916282	0.916269	0.91686	0.916247	0.916573	0.916112	0.915946	0.940117	0.940176	0.9402	0.940615	0.940712	0.940546	0.941471	0.939588	0.939641	0.939654	0.90015	0.900027	0.898035	0.89832	0.898403	0.897944	0.898514	0.898056	0.898419	0.897858	0.897794	0.89843	0.898317	0.897626
Cdiff	GCA_002007885_1_ASM200788v1_ST42	0.915569	0.915566	0.915414	0.915171	0.915824	0.915796	0.915656	0.915523	0.91537	0.915716	0.915995	0.915959	0.915814	0.916193	0.91563	0.915716	0.915898	0.915837	0.915638	0.916614	0.915558	0.916289	0.915637	0.915668	0.939938	0.939992	0.940262	0.940735	0.940665	0.940685	0.941339	0.939563	0.939541	0.939852	0.899975	0.899858	0.898239	0.898503	0.898246	0.898005	0.898617	0.897921	0.897985	0.898059	0.898135	0.898237	0.897925	0.897942
Cdiff	GCA_002812645_1_ASM281264v1_ST8	0.915655	0.9156	0.91549	0.915047	0.915972	0.915942	0.915715	0.915543	0.915142	0.915505	0.916211	0.916032	0.915932	0.915749	0.915704	0.915505	0.915797	0.915741	0.915652	0.91677	0.91542	0.915893	0.915725	0.915624	0.940189	0.940199	0.940189	0.940637	0.940677	0.940623	0.941197	0.939447	0.939593	0.93974	0.900029	0.900556	0.898279	0.897898	0.898202	0.8977	0.898015	0.897916	0.898097	0.898194	0.897863	0.897966	0.897699	0.897617
Cdiff	GCA_003095695_1_ASM309569v1_ST37	0.915968	0.915207	0.915329	0.914769	0.915451	0.915434	0.915503	0.915499	0.915062	0.915534	0.915545	0.915877	0.915797	0.915647	0.915414	0.915675	0.915565	0.915455	0.915208	0.9164	0.91525	0.915777	0.915477	0.915666	0.939906	0.939921	0.940381	0.940522	0.940602	0.940451	0.941197	0.939891	0.939924	0.940405	0.899059	0.89882	0.897872	0.89701	0.897436	0.897513	0.897408	0.897448	0.897565	0.897133	0.896973	0.897586	0.897313	0.897294
Cdiff	GCA_003457035_1_ASM345703v1_ST5	0.916319	0.916276	0.916159	0.915877	0.916342	0.916298	0.916652	0.916447	0.915787	0.916257	0.91679	0.916878	0.916735	0.916705	0.916588	0.916257	0.916442	0.916641	0.916308	0.920569	0.91617	0.916897	0.916606	0.916199	0.941393	0.941398	0.941095	0.94173	0.941816	0.941631	0.942494	0.940841	0.940465	0.940884	0.900505	0.90031	0.898816	0.898221	0.898647	0.898171	0.898381	0.898459	0.898381	0.898558	0.898536	0.89832	0.898109	0.89796
Cdiff	GCA_003481905_1_ASM348190v1_ST15	0.915708	0.915507	0.915256	0.914714	0.915598	0.915401	0.915563	0.915391	0.91506	0.91574	0.915764	0.915765	0.915803	0.915681	0.915553	0.91582	0.915399	0.915549	0.915577	0.916362	0.915327	0.915792	0.915647	0.915431	0.939947	0.939995	0.940178	0.940644	0.940755	0.940589	0.94121	0.939398	0.939646	0.939385	0.899874	0.89947	0.897802	0.89789	0.898164	0.897971	0.898141	0.897722	0.897791	0.897843	0.897589	0.897895	0.897793	0.897829
Cdiff	GCA_003482125_1_ASM348212v1_ST109	0.915757	0.915574	0.915358	0.915138	0.915644	0.915711	0.915494	0.9155	0.915014	0.91572	0.915882	0.91605	0.915951	0.9159	0.915435	0.915854	0.915774	0.915765	0.915664	0.916306	0.915606	0.915856	0.915856	0.915465	0.939892	0.939871	0.9401	0.94052	0.940637	0.940465	0.941258	0.939757	0.93988	0.940214	0.899122	0.898895	0.897994	0.897241	0.897383	0.897349	0.897395	0.897579	0.897396	0.89745	0.897262	0.897673	0.897383	0.897115
Cdiff	GCA_003482225_1_ASM348222v1_ST38	0.915448	0.915419	0.915518	0.915064	0.915275	0.915482	0.915551	0.915452	0.915503	0.915854	0.91578	0.915914	0.915799	0.915686	0.915553	0.915854	0.915565	0.915914	0.915496	0.9162	0.915326	0.916047	0.915747	0.915317	0.940074	0.940071	0.940792	0.94068	0.940783	0.940678	0.941292	0.939623	0.939828	0.939886	0.899377	0.899086	0.898054	0.897241	0.897386	0.897457	0.897644	0.897767	0.897478	0.897393	0.897293	0.89776	0.897489	0.89723
Cdiff	GCA_003482345_1_ASM348234v1_ST3	0.915831	0.915607	0.915327	0.915092	0.915821	0.915712	0.915781	0.915677	0.914996	0.915709	0.915977	0.915957	0.915881	0.915968	0.915773	0.915805	0.915869	0.915814	0.915631	0.916573	0.915472	0.916038	0.915926	0.915714	0.93971	0.939796	0.939813	0.940516	0.940524	0.940397	0.941285	0.939498	0.939608	0.9395	0.899933	0.899543	0.8981	0.89787	0.898241	0.898115	0.898192	0.897718	0.898035	0.898	0.897802	0.897852	0.897664	0.897897
Cdiff	GCA_004317445_1_ASM431744v1_ST17	0.916567	0.916409	0.916311	0.915996	0.916476	0.916388	0.916138	0.916069	0.916119	0.916425	0.91656	0.91673	0.916658	0.916765	0.916077	0.916425	0.91642	0.916805	0.916483	0.917171	0.916357	0.916829	0.916679	0.916203	0.940941	0.940958	0.940835	0.941415	0.941317	0.941313	0.942116	0.940526	0.940025	0.940162	0.901193	0.900715	0.899115	0.89922	0.899465	0.899131	0.899337	0.898696	0.899127	0.899034	0.898789	0.899037	0.899127	0.898824
Cdiff	GCA_007114515_1_ASM711451v1_ST41	0.915972	0.915877	0.915975	0.915651	0.916033	0.916238	0.915911	0.915809	0.9152	0.91609	0.916318	0.91659	0.916408	0.916126	0.915761	0.916172	0.916216	0.916073	0.915891	0.917019	0.915878	0.916404	0.915944	0.915971	0.9405	0.940544	0.940337	0.941597	0.941629	0.941473	0.941714	0.939916	0.939732	0.93977	0.899981	0.899723	0.898072	0.897927	0.898253	0.897805	0.898219	0.897593	0.898016	0.897756	0.897867	0.897965	0.897657	0.897603
Cdiff	GCA_008245165_1_ASM824516v1_ST34	0.915816	0.915483	0.915307	0.915095	0.915582	0.915638	0.915855	0.915711	0.915207	0.915806	0.915864	0.915971	0.915931	0.915729	0.915622	0.915858	0.915773	0.915763	0.915516	0.91657	0.915465	0.915831	0.915747	0.915646	0.93985	0.939919	0.939774	0.940492	0.940574	0.940308	0.941293	0.93948	0.939465	0.939659	0.899567	0.89951	0.897914	0.897779	0.897918	0.897901	0.898186	0.89776	0.898106	0.897715	0.897648	0.8981	0.89773	0.897678
Cdiff	GCA_009362915_1_ASM936291v1_ST11	0.91498	0.91484	0.914598	0.914514	0.915138	0.915152	0.915204	0.915088	0.914396	0.914794	0.915503	0.915333	0.91514	0.91496	0.915213	0.914794	0.915353	0.915128	0.914904	0.915571	0.914809	0.915414	0.915111	0.914913	0.938803	0.938861	0.93893	0.939457	0.939529	0.939352	0.940039	0.938331	0.938348	0.938732	0.898842	0.898836	0.897124	0.897214	0.897401	0.897249	0.897418	0.897198	0.897103	0.896999	0.897148	0.89727	0.897259	0.897236
Cdiff	GCA_009867095_1_ASM986709v1_ST203	0.9157	0.915479	0.915316	0.914912	0.915544	0.915688	0.915798	0.915635	0.915423	0.915674	0.915905	0.916028	0.91596	0.915659	0.915661	0.915793	0.915762	0.915554	0.915537	0.916591	0.915336	0.915807	0.915689	0.915579	0.939645	0.939734	0.940186	0.940436	0.940414	0.940357	0.941026	0.939612	0.939685	0.940086	0.899878	0.899504	0.89797	0.897747	0.898069	0.897743	0.898239	0.897726	0.897932	0.897656	0.897523	0.89785	0.897769	0.897657
Cdiff	GCA_901006795_1_9119_3_41_ST164	0.915025	0.914752	0.914602	0.914539	0.914845	0.91489	0.915045	0.91489	0.914748	0.914985	0.915219	0.915139	0.914997	0.91456	0.914891	0.915074	0.915073	0.915041	0.914801	0.915799	0.914628	0.915207	0.915072	0.914732	0.938694	0.938844	0.93867	0.939168	0.939112	0.939073	0.939976	0.937975	0.938299	0.938398	0.899114	0.898904	0.897348	0.897007	0.897204	0.897307	0.897501	0.897191	0.897342	0.897185	0.897035	0.897349	0.897377	0.897182
Cdiff	GCA_901006825_1_9119_3_43_ST258	0.914868	0.914869	0.914709	0.914809	0.915179	0.915136	0.914956	0.914821	0.914393	0.914815	0.915219	0.915059	0.914963	0.914649	0.914817	0.914975	0.915282	0.915096	0.914958	0.915759	0.914912	0.915403	0.914852	0.914936	0.938325	0.93839	0.93867	0.938982	0.939068	0.93908	0.939688	0.938043	0.938233	0.938362	0.898765	0.898705	0.897371	0.897395	0.897218	0.897691	0.897471	0.897334	0.89701	0.897192	0.897418	0.897324	0.897443	0.897618
Cdiff	GCA_901007475_1_9221_1_40_ST161	0.914476	0.914192	0.914232	0.913877	0.914274	0.914563	0.914723	0.914609	0.913858	0.914366	0.914706	0.914917	0.914798	0.914169	0.914538	0.914366	0.914512	0.914584	0.914215	0.915023	0.914261	0.914789	0.914376	0.914353	0.938145	0.938186	0.937873	0.938714	0.93877	0.938753	0.939534	0.93781	0.937758	0.937805	0.898628	0.898435	0.89715	0.897004	0.896961	0.897002	0.897208	0.897086	0.896851	0.896843	0.897015	0.896936	0.897017	0.896914
mangenotii	GCA_000498755_1_NGEN_DNA_Star__STnovel	0.83871	0.837515	0.83841	0.838557	0.837888	0.838172	0.840091	0.839393	0.838802	0.838432	0.835777	0.838679	0.837833	0.837225	0.838934	0.838583	0.838463	0.838749	0.838371	0.838291	0.837884	0.838294	0.837498	0.840537	0.833025	0.834009	0.831864	0.835939	0.835419	0.834196	0.835897	0.833136	0.832408	0.833756	0.836556	0.837258	0.836878	0.837701	0.837117	0.837219	0.836894	0.838436	0.837214	0.838424	0.837812	0.838895	0.836491	0.836047
mangenotii	GCA_000687955_1_ASM68795v1_STnovel	0.830683	0.831306	0.831529	0.831688	0.830833	0.830674	0.832532	0.83173	0.832234	0.830706	0.832627	0.831034	0.832177	0.832711	0.831969	0.83122	0.830792	0.831516	0.831757	0.830754	0.830808	0.831882	0.830511	0.832742	0.832424	0.83388	0.834171	0.833895	0.832395	0.832177	0.834013	0.831427	0.833831	0.83458	0.835017	0.83415	0.832812	0.83175	0.83121	0.831319	0.830846	0.832476	0.832628	0.832116	0.832461	0.831716	0.830699	0.830769
[truncated: 57 more columns]

## Sheet: Table_S5
Table S5: information on unique coding sequences per clade
Group	Locus tag	Protein product	COG
C-I	KW95_06780	hydrolase	Lipid metabolism
C-I	KW95_06785	hypothetical protein	Transcription
C-I	KW95_14430	hypothetical protein	Defense mechanisms
C-I	KW95_14435	ABC transporter ATP-binding protein	Defense mechanisms
C-I	KW95_14440	hypothetical protein	Transcription
C-II	IM33_09150	hypothetical protein	No COG hit
C-III	IC758_01635	hypothetical_protein	None
C-III	IC758_02525	DUF2089_domain-containing_protein	Function unknown
C-III	IC758_02530	hypothetical_protein	Function unknown
C-III	IC758_02540	glyoxalase	Amino Acid metabolism and transport
C-III	IC758_03355	nucleoside_phosphorylase	Nucleotide metabolism and transport
C-III	IC758_03365	conserved_phage_C-terminal_domain-containing_protein	Function unknown
C-III	IC758_03485	helix-turn-helix_transcriptional_regulator	Transcription
C-III	IC758_03615	TfoX/Sxy_family_protein	Function unknown
C-III	IC758_03675	DUF3788_family_protein	Function unknown
C-III	IC758_03810	sugar_O-acetyltransferase	Function unknown
C-III	IC758_03820	LysR_family_transcriptional_regulator	Transcription
C-III	IC758_03825	GNAT_family_N-acetyltransferase	Translation
C-III	IC758_04250	LysR_family_transcriptional_regulator	Transcription
C-III	IC758_06085	shikimate_dehydrogenase	Amino Acid metabolism and transport
C-III	IC758_07055	hypothetical_protein	Function unknown
C-III	IC758_07235	hypothetical_protein	None
C-III	IC758_07680	hypothetical_protein	No COG hit
C-III	IC758_07780	MBL_fold_metallo-hydrolase	Function unknown
C-III	IC758_08950	SdpI_family_protein	Function unknown
C-III	IC758_08955	winged_helix-turn-helix_transcriptional_regulator	Transcription
C-III	IC758_08980	EF2563_family_selenium-dependent_molybdenum_hydroxylase_system_protein	Function unknown
C-III	IC758_09275	MarR_family_transcriptional_regulator	Transcription
C-III	IC758_10515	AAA_family_ATPase	Amino Acid metabolism and transport
C-III	IC758_10520	PadR_family_transcriptional_regulator	Transcription
C-III	IC758_10625	TVP38/TMEM64_family_protein	Function unknown
C-III	IC758_11345	response_regulator_transcription_factor	Transcription
C-III	IC758_11360	ABC_transporter_ATP-binding_protein	Defense mechanisms
C-III	IC758_11520	AAA_family_ATPase	Function unknown
C-III	IC758_11540	chromate_transporter	Inorganic ion transport and metabolism
C-III	IC758_11545	chromate_transporter	Inorganic ion transport and metabolism
C-III	IC758_11550	LysR_family_transcriptional_regulator	Transcription
C-III	IC758_11600	ABC_transporter_permease	None
C-III	IC758_11605	ATP-binding_cassette_domain-containing_protein	Defense mechanisms
C-III	IC758_12180	4-hydroxybutyrate_dehydrogenase	Energy production and conversion
C-III	IC758_12185	helix-turn-helix_domain-containing_protein	Transcription
C-III	IC758_14925	hypothetical_protein	None
C-III	IC758_15395	ABC-F_family_ATP-binding_cassette_domain-containing_protein	Function unknown
C-III	IC758_15400	DNA-binding_response_regulator	Function unknown
C-III	IC758_16490	methyltransferase_domain-containing_protein	Translation
C-III	IC758_16495	hypothetical_protein	Function unknown
C-III	IC758_16500	ATP-binding_cassette_domain-containing_protein	Amino Acid metabolism and transport
C-III	IC758_16505	hypothetical_protein	None
C-III	IC758_16510	ABC_transporter_substrate-binding_protein	Inorganic ion transport and metabolism
C-III	IC758_16515	ABC_transporter_ATP-binding_protein	None
C-III	IC758_16520	iron_ABC_transporter_permease	Intracellular trafficing and secretion
C-III	IC758_16525	hypothetical_protein	Function unknown
C-III	IC758_16950	conserved_phage_C-terminal_domain-containing_protein	Function unknown
C-III	IC758_16980	DUF3795_domain-containing_protein	Function unknown
C-III	IC758_17545	hypothetical_protein	None
C-III	IC758_19045	pyridoxamine_5'-phosphate_oxidase_family_protein	Function unknown
C-III	IC758_19050	helix-turn-helix_transcriptional_regulator	Transcription
C-III	IC758_19075	hypothetical_protein	No COG hit
C-IV	IC172_00035	GNAT_family_N-acetyltransferase	Translation
C-IV	IC172_00350	ribbon-helix-helix_domain-containing_protein	No COG hit
C-IV	IC172_01255	IS607_family_transposase	No COG hit
C-IV	IC172_01580	hypothetical_protein	No COG hit
C-IV	IC172_01830	transposase	Replication and repair
C-IV	IC172_01860	glycoside_hydrolase	Carbohydrate metabolism and transport
C-IV	IC172_01865	PTS_transporter_subunit_EIIC	Carbohydrate metabolism and transport
C-IV	IC172_01870	AraC_family_transcriptional_regulator	Transcription
C-IV	IC172_01890	PTS_glucose_transporter_subunit_IIA	Carbohydrate metabolism and transport
C-IV	IC172_01895	PRD_domain-containing_protein	Transcription
C-IV	IC172_01900	carbohydrate_deacetylase	Carbohydrate metabolism and transport
C-IV	IC172_01905	PTS_transporter_subunit_EIIC	Carbohydrate metabolism and transport
C-IV	IC172_01910	6-phospho-alpha-glucosidase	Carbohydrate metabolism and transport
C-IV	IC172_01915	AEC_family_transporter	Function unknown
C-IV	IC172_01920	TetR/AcrR_family_transcriptional_regulator	Transcription
C-IV	IC172_01925	conjugal_transfer_protein	Function unknown
C-IV	IC172_04045	hypothetical_protein	No COG hit
C-IV	IC172_05860	extracellular_solute-binding_protein	Carbohydrate metabolism and transport
C-IV	IC172_05865	EAL_domain-containing_protein	Signal transduction
C-IV	IC172_10040	hypothetical_protein	No COG hit
C-IV	IC172_11215	PTS_fructose_transporter_subunit_IIA	Carbohydrate metabolism and transport
C-IV	IC172_11220	PTS_sugar_transporter_subunit_IIB	Carbohydrate metabolism and transport
C-IV	IC172_11225	PTS_sugar_transporter_subunit_IIC	Carbohydrate metabolism and transport
C-IV	IC172_11230	PTS_system_mannose/fructose/sorbose_family_transporter_subunit_IID	Carbohydrate metabolism and transport
C-IV	IC172_11235	SIS_domain-containing_protein	Cell wall/membrane/envelop biogenesis
C-IV	IC172_11240	sigma_54-interacting_transcriptional_regulator	Transcription
C-IV	IC172_11410	hypothetical_protein	No COG hit
C-IV	IC172_12350	hypothetical_protein	No COG hit
C-IV	IC172_14025	GrpB_family_protein	Nucleotide metabolism and transport
C-IV	IC172_14940	hypothetical_protein	No COG hit
C-IV	IC172_15100	PTS_lactose/cellobiose_transporter_subunit_IIA	Carbohydrate metabolism and transport
C-IV	IC172_15320	cell_wall-binding_repeat-containing_protein	Cell wall/membrane/envelop biogenesis
C-IV	IC172_15325	O-antigen_ligase_family_protein	Cell wall/membrane/envelop biogenesis
C-IV	IC172_15330	glycosyltransferase_family_2_protein	Cell wall/membrane/envelop biogenesis
C-IV	IC172_15335	glycosyltransferase_family_39_protein	Cell wall/membrane/envelop biogenesis
C-IV	IC172_17655	hypothetical_protein	None
C-IV	IC172_18200	cellulose_biosynthesis_cyclic_di-GMP-binding_regulatory_protein_BcsB	Cell wall/membrane/envelop biogenesis
C-IV	IC172_18245	hypothetical_protein	No COG hit
C-IV	IC172_18250	hypothetical_protein	No COG hit
C-IV	IC172_18255	VanZ_family_protein	No COG hit
C-V	QEW_0487	deoR-like_helix-turn-helix_domain_protein	Transcription
C-V	QEW_0835	hypothetical_protein	No COG hit
C-V	QEW_0864	CAAX_protease_self-immunity_family_protein	No COG hit
C-V	QEW_0868	hypothetical_protein	No COG hit
C-V	QEW_0870	acetyltransferase_family_protein	Transcription
C-V	QEW_0884	ECF-type_riboflavin_transporter,_S_component_family_protein	Function unknown
C-V	QEW_0885	methyltransferase_domain_protein	Secondary structure
C-V	QEW_0916	hypothetical_protein	No COG hit
C-V	QEW_0918	hypothetical_protein	No COG hit
C-V	QEW_1236	hypothetical_protein	No COG hit
C-V	QEW_1912	putative_membrane_protein	No COG hit
C-V	QEW_2046	hypothetical_protein	No COG hit
C-V	QEW_2207	hypothetical_protein	No COG hit
C-V	QEW_2214	MATE_efflux_family_protein	Defense mechanisms
C-V	QEW_2355	hypothetical_protein	No COG hit
C-V	QEW_2831	hypothetical_protein	No COG hit
C-V	QEW_2833	hypothetical_protein	No COG hit
C-V	QEW_2841	NUDIX_domain_protein	Nucleotide metabolism and transport
C-V	QEW_3853	major_Facilitator_Superfamily_protein	None
C-V	QEW_3854	NAD(P)H-dependent_nitro/flavin_reductase	Energy production and conversion
C-V	QEW_3855	flavodoxin_family_protein	Energy production and conversion
C-V	QEW_3856	hypothetical_protein	None
C-V	QEW_3857	bacterial_regulatory_helix-turn-helix_,_lysR_family_protein	Transcription
C-V	QEW_4263	hypothetical_protein	No COG hit
C-V	QEW_4271	hypothetical_protein	None
C-V	QEW_4308	merR_regulatory_family_protein	None
C-V	QEW_4309	A_predicted_NlpC/p60-like_peptidase_family_protein	Function unknown

## Sheet: Table_S6
Table S6. Annotation information for coding regions identified as convserved or lost within C-III clades (see main text and Figure 5).
Clade	Type	Locus	Other information
2	Loss specific to clade	WP_107595232.1 fructose-specific PTS transporter subunit EIIC [Clostridioides difficile]	N/A
2	Loss specific to clade	MBY2477216.1 ketose-bisphosphate aldolase [Clostridioides difficile]	N/A
2	Loss specific to clade	EFH07927.1 DNA-binding helix-turn-helix protein [Clostridioides difficile NAP08]	N/A
2	Loss specific to clade	WP_107594611.1 amidohydrolase family protein [Clostridioides difficile]	N/A
2	Loss specific to clade	HBH3214529.1 tellurium resistance protein TerC [Clostridioides difficile]	N/A
2	Loss specific to clade	MBY2479033.1 GHKL domain-containing protein [Clostridioides difficile]	N/A
2	Loss specific to clade	WP_054272593.1 hydroxyacid dehydrogenase [Clostridioides difficile]	N/A
2	Loss specific to clade	WP_021386080.1 PTS sugar transporter subunit IIA [Clostridioides difficile]	N/A
2	Loss specific to clade	WP_219673846.1 sigma 54-interacting transcriptional regulator [Clostridioides difficile]	N/A
2	Loss specific to clade	WP_054272592.1 RraA family protein [Clostridioides difficile]	N/A
2	Loss specific to clade	WP_021384967.1 RNA ligase RtcB family protein [Clostridioides difficile]	N/A
2	Loss specific to clade	WP_167640581.1 DASS family sodium-coupled anion symporter [Clostridioides difficile	N/A
2	Loss specific to clade	MBY2476797.1 manganese catalase family protein [Clostridioides difficile]	N/A
2	Loss specific to clade	WP_009888194.1 ABC transporter ATP-binding protein [Clostridioides difficile]	N/A
2	Unique to clade	KGF50_02220|aminoglycoside_6-adenylyltransferase	N/A
2	Unique to clade	KGF50_07750|aminotransferase_class_I/II-fold_pyridoxal_phosphate-dependent_enzyme	N/A
2	Unique to clade	KGF50_21110|arsenic_resistance_protein	N/A
2	Unique to clade	KGF50_15375|TetR/AcrR_family_transcriptional_regulator	N/A
2	Unique to clade	KGF50_17555|methylphosphotriester-DNA--protein-cysteine_methyltransferase_family_protein	N/A
2	Unique to clade	KGF50_13360|agmatine_deiminase_family_protein	N/A
2	Unique to clade	KGF50_11725|ABC_transporter_ATP-binding_protein	N/A
2	Unique to clade	KGF50_11710|ATP-binding_cassette_domain-containing_protein	N/A
2	Unique to clade	KGF50_07755|PTS_sugar_transporter_subunit_IIB	N/A
2	Unique to clade	KGF50_16800|class_I_SAM-dependent_methyltransferase	N/A
2	Unique to clade	KGF50_10135|SDR_family_NAD(P)-dependent_oxidoreductase	N/A
2	Unique to clade	KGF50_07740|GntR_family_transcriptional_regulator	N/A
2	Unique to clade	KGF50_03280|TetR/AcrR_family_transcriptional_regulator	N/A
2	Unique to clade	KGF50_02190|ABC-2_transporter_permease	N/A
2	Unique to clade	KGF50_00410|Type_1_glutamine_amidotransferase-like_domain-containing_protein	N/A
2	Unique to clade	KGF50_16465|hypothetical_protein	N/A
2	Unique to clade	KGF50_18460|hypothetical_protein	N/A
2	Unique to clade	KGF50_02185|hypothetical_protein	N/A
2	Unique to clade	KGF50_02200|GntR_family_transcriptional_regulator	N/A
2	Unique to clade	KGF50_19940|hypothetical_protein	N/A
2	Unique to clade	KGF50_13135|hypothetical_protein	N/A
2	Unique to clade	KGF50_17495|transcriptional_regulator	N/A
2	Unique to clade	KGF50_15380|GTP_cyclohydrolase	N/A
2	Unique to clade	KGF50_17545|hypothetical_protein	N/A
2	Unique to clade	KGF50_03080|helix-turn-helix_domain-containing_protein	N/A
2	Unique to clade	KGF50_19400|TetR/AcrR_family_transcriptional_regulator	N/A
2	Unique to clade	KGF50_02005|hypothetical_protein	N/A
2	Unique to clade	KGF50_03270|helix-turn-helix_transcriptional_regulator	N/A
2	Unique to clade	KGF50_13815|GntR_family_transcriptional_regulator	N/A
2	Unique to clade	KGF50_13365|hypothetical_protein	N/A
2	Unique to clade	KGF50_18465|putative_zinc-binding_protein	N/A
2	Unique to clade	KGF50_10570|hypothetical_protein	N/A
2	Unique to clade	KGF50_15350|nucleotidyltransferase_domain-containing_protein	N/A
2	Unique to clade	KGF50_18450|GTP-binding_protein	N/A
2	Unique to clade	KGF50_17295|DNA-binding_protein	N/A
2	Unique to clade	KGF50_03660|4Fe-4S_binding_protein	N/A
2	Unique to clade	KGF50_16715|GrpB_family_protein	N/A
2	Unique to clade	KGF50_15685|DUF1700_domain-containing_protein	N/A
2	Unique to clade	KGF50_10565|hypothetical_protein	N/A
2	Unique to clade	KGF50_18230|hypothetical_protein	N/A
2	Unique to clade	KGF50_01965|M28_family_peptidase	N/A
2	Unique to clade	KGF50_15155|DUF116_domain-containing_protein	N/A
2	Unique to clade	KGF50_01980|MATE_family_efflux_transporter	N/A
2	Unique to clade	KGF50_02150|hypothetical_protein	N/A
2	Unique to clade	KGF50_04210|bifunctional_diguanylate_cyclase/phosphodiesterase	N/A
2	Unique to clade	KGF50_00345|aspartyl_protease_family_protein	N/A
2	Unique to clade	KGF50_10125|MATE_family_efflux_transporter	N/A
2	Unique to clade	KGF50_03645|hypothetical_protein	N/A
2	Unique to clade	KGF50_21595|hypothetical_protein	N/A
2	Unique to clade	KGF50_21590|4Fe-4S_binding_protein	N/A
2	Unique to clade	KGF50_15540|MarR_family_transcriptional_regulator	N/A
2	Unique to clade	KGF50_03275|class_I_SAM-dependent_methyltransferase	N/A
2	Unique to clade	KGF50_10575|ABC_transporter_ATP-binding_protein	N/A
2	Unique to clade	KGF50_02195|ABC_transporter_ATP-binding_protein	N/A
2	Unique to clade	KGF50_19715|AraC_family_transcriptional_regulator	N/A
2	Unique to clade	KGF50_13310|MerR_family_transcriptional_regulator	N/A
2	Unique to clade	KGF50_19395|SDR_family_oxidoreductase	N/A
2	Unique to clade	KGF50_11720|ABC_transporter_permease	N/A
2	Unique to clade	KGF50_11410|lantibiotic_immunity_ABC_transporter_MutE/EpiE_family_permease_subunit	N/A
2	Unique to clade	KGF50_01970|MerR_family_transcriptional_regulator	N/A
2	Unique to clade	KGF50_11405|lantibiotic_immunity_ABC_transporter_MutG_family_permease_subunit	N/A
2	Unique to clade	KGF50_11415|lantibiotic_protection_ABC_transporter_ATP-binding_protein	N/A
2	Unique to clade	KGF50_17550|(Fe-S)-binding_protein	N/A
2	Unique to clade	KGF50_02145|TetR/AcrR_family_transcriptional_regulator	N/A
2	Unique to clade	KGF50_07765|PTS_lactose/cellobiose_transporter_subunit_IIA	N/A
2	Unique to clade	KGF50_07745|PTS_sugar_transporter_subunit_IIC	N/A
2	Unique to clade	KGF50_12560|MATE_family_efflux_transporter	N/A
2	Unique to clade	KGF50_13820|transporter_substrate-binding_domain-containing_protein	N/A
2	Unique to clade	KGF50_07760|leucyl_aminopeptidase	N/A
2	Unique to clade	KGF50_11730|response_regulator_transcription_factor	N/A
2	Unique to clade	KGF50_17880|prolyl-tRNA_synthetase_associated_domain-containing_protein	N/A
2	Unique to clade	KGF50_03550|MBL_fold_metallo-hydrolase	N/A
2	Unique to clade	KGF50_11715|HAMP_domain-containing_histidine_kinase	N/A
2	Unique to clade	KGF50_11400|response_regulator_transcription_factor	N/A
2	Unique to clade	KGF50_11395|HAMP_domain-containing_histidine_kinase	N/A
2	Unique to clade	KGF50_10585|HAMP_domain-containing_histidine_kinase	N/A
2	Unique to clade	KGF50_06740|MFS_transporter	N/A
2	Unique to clade	KGF50_10580|response_regulator_transcription_factor	N/A
2	Unique to clade	KGF50_03075|site-specific_integrase	N/A
2	Unique to clade	KGF50_15135|pirin_family_protein	N/A
2	Unique to clade	KGF50_00495|carboxypeptidase_M32	N/A
2	Unique to clade	N/A	JAGWCS010000194.1 (5093-5440)
2	Unique to clade	N/A	JAGWCS010000054.1 (11911-12087)
2	Unique to clade	N/A	JAGWCS010000038.1 (19408-19506)
2	Gained by C-III, lost by clade	JJC01_16825|iron-containing_alcohol_dehydrogenase	N/A
2	Gained by C-III, lost by clade	KGF47_17970|IS200/IS605_family_transposase	N/A
2	Gained by C-III, lost by clade	KGF47_10115|cell_wall-binding_repeat-containing_protein	N/A
2	Gained by C-III, lost by clade	JJJ25_16045|hypothetical_protein	N/A
2	Gained by C-III, lost by clade	KGF47_06460|B3/4_domain-containing_protein	N/A
2	Gained by C-III, lost by clade	JJC01_11610|radical_SAM_protein	N/A
2	Gained by C-III, lost by clade	JJC01_18070|GyrI-like_domain-containing_protein	N/A
2	Gained by C-III, lost by clade	JJJ25_11930|hypothetical_protein	N/A
2	Gained by C-III, lost by clade	KGF47_19435|helix-turn-helix_transcriptional_regulator	N/A
3	Unique to clade	JJJ25_09505|hypothetical_protein	N/A
3	Unique to clade	JJJ25_09500|hypothetical_protein	N/A
3	Unique to clade	JJJ25_09265|DUF1835_domain-containing_protein	N/A
3	Unique to clade	JJJ25_07515|hypothetical_protein	N/A
3	Unique to clade	JJJ25_08445|hypothetical_protein	N/A
3	Unique to clade	JJJ25_11020|VOC_family_protein	N/A
3	Unique to clade	JJJ25_18720|hypothetical_protein	N/A
3	Unique to clade	JJJ25_03850|flavodoxin_family_protein	N/A
3	Unique to clade	JJJ25_14825|MATE_family_efflux_transporter	N/A
3	Loss specific to clade	WP_048137530.1 : DUF1697 domain-containing protein [unclassified Methanosarcina]	N/A
3	Loss specific to clade	WP_054272734.1 hypothetical protein [Clostridioides difficile]	N/A
3	Loss specific to clade	WP_021384140.1 hypothetical protein [Clostridioides difficile]	N/A
3	Loss specific to clade	EGT3675753.1 VOC family protein [Clostridioides difficile]	N/A
3	Loss specific to clade	WP_003439943.1 hypothetical protein [Clostridioides difficile]	N/A
3	Loss specific to clade	WP_169467370.1 TetR/AcrR family transcriptional regulator [Clostridioides difficile	N/A
3	Loss specific to clade	WP_107597867.1 nucleotidyltransferase domain-containing protein [Clostridioides difficile]	N/A
3	Loss specific to clade	MBY2816925.1 permease [Clostridioides difficile]	N/A
3	Loss specific to clade	MBY2476183.1 PLP-dependent aminotransferase family protein [Clostridioides difficile]	N/A
3	Loss specific to clade	WP_169469821.1 MATE family efflux transporter [Clostridioides difficile]	N/A
3	Loss specific to clade	HBE8607016.1 Na+/H+ antiporter NhaC [Clostridioides difficile]	N/A
3	Loss specific to clade	WP_107594780.1 sigma 54-interacting transcriptional regulator [Clostridioides difficile]	N/A
3	Loss specific to clade	WP_054274722.1 pyridoxal phosphate-dependent aminotransferase [Clostridioides difficile]	N/A
3	Loss specific to clade	WP_074089779.1 substrate-binding domain-containing protein [Clostridioides difficile]	N/A
3	Loss specific to clade	WP_054274122.1 M20 family metallopeptidase [Clostridioides difficile]	N/A
3	Loss specific to clade	WP_167640437.1 CoA transferase [Clostridioides difficile]	N/A
3	Loss specific to clade	WP_021385034.1 amino acid ABC transporter permease [Clostridioides difficile]	N/A
3	Loss specific to clade	WP_009892786.1 hydroxymethylglutaryl-CoA lyase [Clostridioides difficile]	N/A
3	Loss specific to clade	WP_021375711.1 amino acid ABC transporter substrate-binding protein [Clostridioides difficile]	N/A
3	Gained by C-III, lost by clade	KGF47_11410|S9_family_peptidase	N/A
3	Gained by C-III, lost by clade	KGF50_08255|MFS_transporter	N/A
3	Gained by C-III, lost by clade	KGF47_07210|MarR_family_transcriptional_regulator	N/A
3	Gained by C-III, lost by clade	KGF47_08515|[FeFe]_hydrogenase,_group_A	N/A
3	Gained by C-III, lost by clade	KGF50_00510|hypothetical_protein	N/A
3	Gained by C-III, lost by clade	KGF50_07500|GNAT_family_N-acetyltransferase	N/A
3	Gained by C-III, lost by clade	KGF50_16510|EFR1_family_ferrodoxin	N/A
3	Gained by C-III, lost by clade	KGF50_08250|MerR_family_transcriptional_regulator	N/A
3	Gained by C-III, lost by clade	KGF50_04215|DUF4830_domain-containing_protein	N/A
3	Gained by C-III, lost by clade	KGF50_19490|DUF2975_domain-containing_protein	N/A
3	Gained by C-III, lost by clade	KGF50_05425|prenyltransferase	N/A
3	Gained by C-III, lost by clade	KGF47_10620|CPBP_family_intramembrane_metalloprotease	N/A
3	Gained by C-III, lost by clade	KGF50_01975|hypothetical_protein	N/A
3	Gained by C-III, lost by clade	KGF50_02205|GNAT_family_N-acetyltransferase	N/A
3	Gained by C-III, lost by clade	KGF50_15480|aldo/keto_reductase	N/A
3	Gained by C-III, lost by clade	KGF50_09610|hypothetical_protein	N/A
3	Gained by C-III, lost by clade	KGF47_17720|excinuclease_ABC_subunit_UvrA	N/A
3	Gained by C-III, lost by clade	KGF50_02230|helix-turn-helix_transcriptional_regulator	N/A
3	Gained by C-III, lost by clade	N/A	JAGWCU010000002.1 (17939-18208)
4	Loss specific to clade	WP_022619796.1 hypothetical protein [Clostridioides difficile]	N/A
4	Loss specific to clade	WP_107612662.1 hypothetical protein [Clostridioides difficile]	N/A
4	Loss specific to clade	WP_003423177.1 helix-turn-helix transcriptional regulator	N/A
4	Loss specific to clade	WP_003423177.1 helix-turn-helix transcriptional regulator regulator	N/A
4	Loss specific to clade	WP_054268768.1 sugar O-acetyltransferase	N/A
4	Loss specific to clade	MBY2478555.1 response regulator transcription factor [Clostridioides difficile]	N/A
4	Loss specific to clade	WP_021386037.1 MBL fold metallo-hydrolase [Clostridioides difficile]	N/A
4	Unique to clade	KGF47_07235|MerR_family_transcriptional_regulator	N/A
4	Unique to clade	KGF47_15715|ABC-2_transporter_permease	N/A
4	Unique to clade	KGF47_08505|YeeE/YedE_family_protein	N/A
4	Unique to clade	KGF47_17055|hypothetical_protein	N/A
4	Unique to clade	KGF47_08495|rhodanese-like_domain-containing_protein	N/A
4	Unique to clade	KGF47_17060|DUF2185_domain-containing_protein	N/A
4	Unique to clade	KGF47_19430|TetR/AcrR_family_transcriptional_regulator	N/A
4	Unique to clade	KGF47_08985|hypothetical_protein	N/A
4	Unique to clade	KGF47_07075|HTH_domain-containing_protein	N/A
4	Unique to clade	KGF47_08500|YeeE/YedE_family_protein	N/A
4	Unique to clade	KGF47_15700|hypothetical_protein	N/A
4	Unique to clade	KGF47_07240|aldo/keto_reductase	N/A
4	Unique to clade	KGF47_14650|alpha/beta_hydrolase	N/A
4	Unique to clade	KGF47_08510|Crp/Fnr_family_transcriptional_regulator	N/A
4	Unique to clade	KGF47_01960|DNA-3-methyladenine_glycosylase_I	N/A
4	Unique to clade	N/A	JAGWCT010000035.1 (11392-11505)
4	Gained by C-III, lost by clade	KGF50_20030|hypothetical_protein	N/A
4	Gained by C-III, lost by clade	JJJ25_07385|alpha/beta_hydrolase	N/A
4	Gained by C-III, lost by clade	KGF50_20410|YfbM_family_protein	N/A
4	Gained by C-III, lost by clade	KGF50_15940|hypothetical_protein	N/A
4	Gained by C-III, lost by clade	KGF50_00870|response_regulator	N/A
4	Gained by C-III, lost by clade	KGF50_03065|hypothetical_protein	N/A
4	Gained by C-III, lost by clade	KGF50_13665|Pathogenicity_locus	N/A
4	Gained by C-III, lost by clade	KGF50_07995|TetR/AcrR_family_transcriptional_regulator	N/A
4	Gained by C-III, lost by clade	KGF50_07725|sulfite_exporter_TauE/SafE_family_protein	N/A
4	Gained by C-III, lost by clade	KGF50_07780|DUF4180_domain-containing_protein	N/A
4	Gained by C-III, lost by clade	KGF50_07775|helix-turn-helix_domain-containing_protein	N/A
4	Gained by C-III, lost by clade	KGF50_03110|TetR/AcrR_family_transcriptional_regulator	N/A
4	Gained by C-III, lost by clade	KGF50_16425|UvrD-helicase_domain-containing_protein	N/A
4	Gained by C-III, lost by clade	KGF50_05525|magnesium-translocating_P-type_ATPase	N/A
4	Gained by C-III, lost by clade	KGF50_07450|helix-turn-helix_domain-containing_protein	N/A
4	Gained by C-III, lost by clade	N/A	JAGWCS010000026.1 (38063-38605)

## Sheet: Table_S7
Table S7: Details on antimicrobial resistance mutations - genomes were screened for mutations listed in the CARD database
Genome	Clade	AMR_ETEST	gyrB_V130I	gyrB_S366A	gyrB_S416A
ES-S-0010-02_CP067345_ST824	C-III	yes	I	A	A
ES-S-0173-01_CP067352_CP067357_ST825	C-III	yes	I	A	A
ES-W-0016-02_CP061361_CP061362_ST828	C-III	yes	I	A	A
ES-S-0054-01_CP067346_ST823	C-IV	yes	V	S	A
ZZV14-6387_JAGWCW000000000_ST335	C-I		L	A	A
ZZV14-6345_JAGWCX000000000_ST337	C-II		T	S	A
ZZV15-6383_JAGWCV000000000_ST338	C-II		T	S	A
ES-S-0001-02_JACVWK000000000_ST832	C-III		I	A	A
ES-S-0001-03_JACVWJ000000000_ST822	C-III		I	A	A
ES-S-0005-03_JACVWI000000000_ST825	C-III		I	A	A
ES-S-0006-03_JADGMM000000000_ST830	C-III		I	A	A
ES-S-0048-02_JACVWH000000000_ST831	C-III		I	A	A
ES-S-0049-02_JACVWG000000000_ST827	C-III		I	A	A
ES-S-0049-03_JACVWF000000000_ST826	C-III		I	A	A
ES-S-0123-01_JACVWD000000000_ST834	C-III		I	A	A
ES-S-0145-01_JACVWC000000000_ST833	C-III		I	A	A
ES-S-0190-01_JACVWA000000000_ST829	C-III		I	A	A
ES-W-0017-02_JACVVZ000000000_ST826	C-III		I	A	A
ES-W-0018-02_JACVVY000000000_ST826	C-III		I	A	A
ZZV13-5731_JAGWDI000000000_ST344	C-III		T	T	A
ZZV14-5902_JAGWDH000000000_ST339	C-III		T	T	A
ZZV14-6009_JAGWDG000000000_ST343	C-III		T	T	A
ZZV14-6044_JAGWDF000000000_ST344	C-III		T	T	A
ZZV14-6045_JAGWDE000000000_ST343	C-III		T	T	A
ZZV14-6048_JAGWDD000000000_ST343	C-III		T	T	A
ZZV14-6104_JAGWDC000000000_ST344	C-III		T	T	A
ZZV14-6105_JAGWDB000000000_ST340	C-III		T	T	A
ZZV14-6150_JAGWDA000000000_ST341	C-III		T	T	A
ZZV14-6153_JAGWCZ000000000_ST336	C-III		T	T	A
ZZV14-6154_JAGWCY000000000_ST342	C-III		T	T	A
ZZV15-6388_JAGWCU000000000_ST345	C-III		T	A	A
ZZV15-6597_JAGWCT000000000_ST346	C-III		T	A	A
ZZV15-6598_JAGWCS000000000_ST347	C-III		I	A	A
ES-S-0107-01_CP067347_CP067351_ST835	C-IV		V	S	A
ES-S-0108-01_JADGMN000000000_ST835	C-IV		V	S	A
ES-S-0056-01_JACVZD000000000_ST823	C-IV		V	S	A
ES-S-0077-01_JACVWE000000000_ST823	C-IV		V	S	A
ES-S-0171-01_JACVWB000000000_ST823	C-IV		V	S	A
Additional genomes in reference set:
Genome	Clade	AMR_ETEST	gyrB_V130I	gyrB_S366A	gyrB_S416A
ERR2216002_ST297	C-I		L	A	A
ERR232398_ST177	C-I		L	A	A
ERR232399_ST178	C-I		L	A	A
ERR232400_ST179	C-I		L	A	A
ERR232401_ST180	C-I		L	A	A
ERR232402_ST181	C-I		L	A	A
ERR789075_ST641	C-I		L	A	A
ERR789085_ST641	C-I		L	A	A
GCA_001299615_1_ASM129961v1_ST766	C-I		L	A	A
GCA_001299635_1_ASM129963v1_ST760	C-I		L	A	A
GCA_012029785_1_ASM1202978v1_ST666	C-I		L	A	A
GCA_012030095_1_ASM1203009v1_ST665	C-I		L	A	A
GCA_012030115_1_ASM1203011v1_ST665	C-I		L	A	A
GCA_012955965_1_ASM1295596v1_ST669	C-I		L	T	A
GCA_900074805_1_CD105KSO8_ST641	C-I		L	A	A
GCA_902386425_1_UHGG_MGYG-HGUT-02370_ST760	C-I		L	A	A
SRR3242073_ST764	C-I		L	A	A
SRR3242112_ST763	C-I		L	A	A
SRR3629298_ST177	C-I		L	A	A
SRR3629659_ST314	C-I		L	A	A
SRR3654510_ST177	C-I		L	A	A
SRR6009496_STnovel	C-I		L	A	A
SRR8534877_ST303	C-I		L	A	A
ERR3277373_ST768	C-II		T	S	A
ERR3296451_ST768	C-II		T	S	A
GCA_001299495_1_ASM129949v1_ST790	C-II		T	S	A
GCA_900243075_1_173070_ST200	C-II		T	S	A
SRR10881548_ST200	C-II		T	S	A
SRR11050843_ST200	C-II		T	S	A
SRR3629287_ST311	C-II		T	S	A
SRR3654506_ST794	C-II		T	S	A
ERR2215981_ST369	C-III		T	A	A
ERR2216003_ST343	C-III		T	T	A
ERR4165321_ST688	C-III		I	A	A
ERR467531_ST786	C-V		L	A	A
GCA_000449425_2_ASM44942v2_ST785	C-V		L	A	A
SRR4300548_ST784	C-V		L	A	A
SRR4300549_ST784	C-V		L	A	A
SRR593185_ST785	C-V		L	A	A
GCA_000009205_2_ASM920v2_ST54	Cdifficile		V	S	S
GCA_000085225_1_ASM8522v1_ST1	Cdifficile		V	S	S
GCA_000210415_1_ASM21041v1_ST86	Cdifficile		V	A	S
GCA_000449185_2_ASM44918v2_ST221	Cdifficile		V	S	S
GCA_001577795_1_ASM157779v1_ST2	Cdifficile		V	S	S
GCA_001971865_1_ASM197186v1_ST67	Cdifficile		V	S	S
GCA_002007885_1_ASM200788v1_ST42	Cdifficile		V	S	S
GCA_002812645_1_ASM281264v1_ST8	Cdifficile		V	S	S
GCA_003095695_1_ASM309569v1_ST37	Cdifficile		V	A	S
GCA_003457035_1_ASM345703v1_ST5	Cdifficile		V	S	S
GCA_003481905_1_ASM348190v1_ST15	Cdifficile		V	S	S
GCA_003482125_1_ASM348212v1_ST109	Cdifficile		V	A	S
GCA_003482225_1_ASM348222v1_ST38	Cdifficile		V	A	S
GCA_003482345_1_ASM348234v1_ST3	Cdifficile		V	S	S
GCA_004317445_1_ASM431744v1_ST17	Cdifficile		V	A	S
GCA_007114515_1_ASM711451v1_ST41	Cdifficile		V	S	S
GCA_008245165_1_ASM824516v1_ST34	Cdifficile		V	S	S
GCA_009362915_1_ASM936291v1_ST11	Cdifficile		V	V	A
GCA_009867095_1_ASM986709v1_ST203	Cdifficile		V	S	S
GCA_901006795_1_9119_3_41_ST164	Cdifficile		V	A	A
GCA_901006825_1_9119_3_43_ST258	Cdifficile		V	A	A
GCA_901007475_1_9221_1_40_ST161	Cdifficile		V	V	A
GCA_000498755_1_NGEN_DNA_Star__STnovel	Cmangenotii		I	T	A
GCA_000687955_1_ASM68795v1_STnovel	Cmangenotii		I	T	A

## Sheet: Table_S8
Table S8: in silico PCR predictions for amplicons screened in this study
		Number of predicted amplicons for each clade
Target	Reference	TOTAL (101)1	C. difficile (22)1	C-I (24)1	C-II (10)1	C-III (32)1	C-IV (6)1	C-V (5)1	C. mangenotii (2)1
C. difficile marker2	Stone et al. 2016	99/101;82/101	22/22;22/22	24/0;24/0	10/0;0/0	32/0;32/0	6/0;0/0	5/0;4/0	0/0;na/0
tcdB3	Terhes et al. 2004	27/34	17/17	1/5	5/5	1/2	0/0	3/5	0/0
tcdA4	Terhes et al. 2004	13/22	13/15	0/0	0/3	0/0	0/4	0/0	0/0
cdtA5	Terhes et al. 2004	9/35	9/9	0/7	0/0	0/14	0/2	0/3	0/0
cdtB5	Terhes et al. 2004	9/35	9/9	0/7	0/0	0/14	0/2	0/3	0/0
tcdB3	Persson et al. 2008	34/34	17/17	5/5	5/5	2/2	0/0	5/5	0/0
tcdA4	Persson et al. 2008	20/22	17/17	0/0	3/3	0/0	0/4	0/0	0/0
cdtA5	Persson et al. 2008	9/35	9/9	0/7	0/0	0/14	0/2	0/3	0/0
cdtB5	Persson et al. 2008	9/35	9/9	0/7	0/0	0/14	0/2	0/3	0/0
tcdB3	This study	34/34	17/17	6/5A	5/5	1/2	0/0	5/5	0/0
*For each assay, the number of predicted amplicons over the number of expected amplicons is listed. The number of expected amplicons is based upon BSR analyses (see text and Figure 2).
1The total number of screened genomes for each clade is listed in parentheses next to each clade identifier.
2For the C. difficile marker, the number of amplicons for the forward and reverse primer is listed first followed by the number of predicted hits for the probe, separated by a semicolon. The C. difficile marker was
initially designed to hit only C. difficile before the identification of the cryptic species, but the assay also detects the cryptic lineages.
3BSR results indicate the presence of tcdB genes in 17 C. difficile genomes and 17 cryptic species genomes (see Methods and Figure 2).
4BSR results indicate the presence of tcdA genes in 15 C. difficile genomes and 7 cryptic species genomes (see Methods and Figure 2).
5BSR results indicate the presence of binary toxin genes in 9 C. difficile genomes and 26 cryptic species genomes (see Methods and Figure 2).
AAmplicons are predicted for one genome that does not meet BSR value cutoffs, but does contain a partial tcdB gene.
